# Supplementary material for: Predicting Drugs Suspected of Causing Adverse Drug Reactions Using Graph Features and Attention Mechanisms
Source: Pharmaceuticals (Basel). 2024 Jun 22;17(7):822. doi: 10.3390/ph17070822 (PMC11279999; doi:10.3390/ph17070822)
Supplement: Supplementary file 1 [file pharmaceuticals-17-00822-s001.zip]

Archive with 7 entries (7 files):
- S1. Modeling.pdf
- S2. Extrapolation testing and feature evaluation.pdf
- S3. ADE Information.xlsx
- S4. ADR signal detection of 21 cardiovascular system drugs.xlsx
- S5. The predicting results of Methimazole and Propylthiouracil.csv
- S6. Hyperparameter optimization results of 50 searches by python package hyperopt.xlsx
- S7. Training equipment and time consumption.xlsx
