# Supplementary material for: Predicting Drugs Suspected of Causing Adverse Drug Reactions Using Graph Features and Attention Mechanisms
Source: Pharmaceuticals (Basel). 2024 Jun 22;17(7):822. doi: 10.3390/ph17070822 (PMC11279999; doi:10.3390/ph17070822)
Supplement: Supplementary file 1 [file pharmaceuticals-17-00822-s001.zip › S4. ADR signal detection of 21 cardiovascular system drugs.xlsx]

## Sheet: Sheet1
drug_name	drug_at	drug_cid	drug_smiles	SOC	PT	label	predict_score	predict_label	is_in_SIDER
AMIODARONE	AMIODARONE	2157	CCCCC1=C(C2=CC=CC=C2O1)C(=O)C3=CC(=C(C(=C3)I)OCCN(CC)CC)I	Blood and lymphatic system disorders	Eosinophilia	1	0.000165262	0	1
AMIODARONE	AMIODARONE	2157	CCCCC1=C(C2=CC=CC=C2O1)C(=O)C3=CC(=C(C(=C3)I)OCCN(CC)CC)I	Blood and lymphatic system disorders	Nephrogenic anaemia	1	1.24772e-24	0	0
AMIODARONE	AMIODARONE	2157	CCCCC1=C(C2=CC=CC=C2O1)C(=O)C3=CC(=C(C(=C3)I)OCCN(CC)CC)I	Cardiac disorders	Angina unstable	1	0.0170116	0	0
AMIODARONE	AMIODARONE	2157	CCCCC1=C(C2=CC=CC=C2O1)C(=O)C3=CC(=C(C(=C3)I)OCCN(CC)CC)I	Cardiac disorders	Arrhythmia	1	0.378433	0	1
AMIODARONE	AMIODARONE	2157	CCCCC1=C(C2=CC=CC=C2O1)C(=O)C3=CC(=C(C(=C3)I)OCCN(CC)CC)I	Cardiac disorders	Atrioventricular block complete	1	0.0170116	0	1
AMIODARONE	AMIODARONE	2157	CCCCC1=C(C2=CC=CC=C2O1)C(=O)C3=CC(=C(C(=C3)I)OCCN(CC)CC)I	Cardiac disorders	Bradycardia	1	0.00592306	0	1
AMIODARONE	AMIODARONE	2157	CCCCC1=C(C2=CC=CC=C2O1)C(=O)C3=CC(=C(C(=C3)I)OCCN(CC)CC)I	Cardiac disorders	Cardiac arrest	1	0.881298	1	1
AMIODARONE	AMIODARONE	2157	CCCCC1=C(C2=CC=CC=C2O1)C(=O)C3=CC(=C(C(=C3)I)OCCN(CC)CC)I	Cardiac disorders	Cardio-respiratory arrest	1	0.999883	1	1
AMIODARONE	AMIODARONE	2157	CCCCC1=C(C2=CC=CC=C2O1)C(=O)C3=CC(=C(C(=C3)I)OCCN(CC)CC)I	Cardiac disorders	Cardiotoxicity	1	0.932246	1	0
AMIODARONE	AMIODARONE	2157	CCCCC1=C(C2=CC=CC=C2O1)C(=O)C3=CC(=C(C(=C3)I)OCCN(CC)CC)I	Cardiac disorders	Cyanosis	1	3.77666e-05	0	1
AMIODARONE	AMIODARONE	2157	CCCCC1=C(C2=CC=CC=C2O1)C(=O)C3=CC(=C(C(=C3)I)OCCN(CC)CC)I	Cardiac disorders	Left atrial enlargement	1	1	1	0
AMIODARONE	AMIODARONE	2157	CCCCC1=C(C2=CC=CC=C2O1)C(=O)C3=CC(=C(C(=C3)I)OCCN(CC)CC)I	Cardiac disorders	Mitral valve incompetence	1	1	1	1
AMIODARONE	AMIODARONE	2157	CCCCC1=C(C2=CC=CC=C2O1)C(=O)C3=CC(=C(C(=C3)I)OCCN(CC)CC)I	Cardiac disorders	Nodal rhythm	1	0.999312	1	1
AMIODARONE	AMIODARONE	2157	CCCCC1=C(C2=CC=CC=C2O1)C(=O)C3=CC(=C(C(=C3)I)OCCN(CC)CC)I	Cardiac disorders	Pericarditis	1	0.00592306	0	0
AMIODARONE	AMIODARONE	2157	CCCCC1=C(C2=CC=CC=C2O1)C(=O)C3=CC(=C(C(=C3)I)OCCN(CC)CC)I	Cardiac disorders	Sinus arrest	1	0.999312	1	1
AMIODARONE	AMIODARONE	2157	CCCCC1=C(C2=CC=CC=C2O1)C(=O)C3=CC(=C(C(=C3)I)OCCN(CC)CC)I	Cardiac disorders	Supraventricular tachycardia	1	0.998908	1	1
AMIODARONE	AMIODARONE	2157	CCCCC1=C(C2=CC=CC=C2O1)C(=O)C3=CC(=C(C(=C3)I)OCCN(CC)CC)I	Cardiac disorders	Tachycardia induced cardiomyopathy	1	5.78045e-07	0	0
AMIODARONE	AMIODARONE	2157	CCCCC1=C(C2=CC=CC=C2O1)C(=O)C3=CC(=C(C(=C3)I)OCCN(CC)CC)I	Cardiac disorders	Ventricular asystole	1	0.138932	0	0
AMIODARONE	AMIODARONE	2157	CCCCC1=C(C2=CC=CC=C2O1)C(=O)C3=CC(=C(C(=C3)I)OCCN(CC)CC)I	Cardiac disorders	Ventricular tachycardia	1	9.24855e-11	0	1
AMIODARONE	AMIODARONE	2157	CCCCC1=C(C2=CC=CC=C2O1)C(=O)C3=CC(=C(C(=C3)I)OCCN(CC)CC)I	Endocrine disorders	Hyperthyroidism	1	0.999999	1	1
AMIODARONE	AMIODARONE	2157	CCCCC1=C(C2=CC=CC=C2O1)C(=O)C3=CC(=C(C(=C3)I)OCCN(CC)CC)I	Endocrine disorders	Inappropriate antidiuretic hormone secretion	1	0.99963	1	1
AMIODARONE	AMIODARONE	2157	CCCCC1=C(C2=CC=CC=C2O1)C(=O)C3=CC(=C(C(=C3)I)OCCN(CC)CC)I	Endocrine disorders	Thyroid disorder	1	2.34177e-06	0	1
AMIODARONE	AMIODARONE	2157	CCCCC1=C(C2=CC=CC=C2O1)C(=O)C3=CC(=C(C(=C3)I)OCCN(CC)CC)I	Eye disorders	Visual acuity reduced	1	0.999995	1	1
AMIODARONE	AMIODARONE	2157	CCCCC1=C(C2=CC=CC=C2O1)C(=O)C3=CC(=C(C(=C3)I)OCCN(CC)CC)I	Eye disorders	Visual impairment	1	0.378251	0	1
AMIODARONE	AMIODARONE	2157	CCCCC1=C(C2=CC=CC=C2O1)C(=O)C3=CC(=C(C(=C3)I)OCCN(CC)CC)I	Gastrointestinal disorders	Diarrhoea	1	0.00592306	0	1
AMIODARONE	AMIODARONE	2157	CCCCC1=C(C2=CC=CC=C2O1)C(=O)C3=CC(=C(C(=C3)I)OCCN(CC)CC)I	Gastrointestinal disorders	Gastrointestinal haemorrhage	1	1.04457e-08	0	1
AMIODARONE	AMIODARONE	2157	CCCCC1=C(C2=CC=CC=C2O1)C(=O)C3=CC(=C(C(=C3)I)OCCN(CC)CC)I	Gastrointestinal disorders	Mouth haemorrhage	1	0.70824	1	0
AMIODARONE	AMIODARONE	2157	CCCCC1=C(C2=CC=CC=C2O1)C(=O)C3=CC(=C(C(=C3)I)OCCN(CC)CC)I	General disorders and administration site conditions	Chest discomfort	1	0.00111912	0	0
AMIODARONE	AMIODARONE	2157	CCCCC1=C(C2=CC=CC=C2O1)C(=O)C3=CC(=C(C(=C3)I)OCCN(CC)CC)I	General disorders and administration site conditions	Condition aggravated	1	0.325496	0	0
AMIODARONE	AMIODARONE	2157	CCCCC1=C(C2=CC=CC=C2O1)C(=O)C3=CC(=C(C(=C3)I)OCCN(CC)CC)I	General disorders and administration site conditions	Disease progression	1	1	1	0
AMIODARONE	AMIODARONE	2157	CCCCC1=C(C2=CC=CC=C2O1)C(=O)C3=CC(=C(C(=C3)I)OCCN(CC)CC)I	General disorders and administration site conditions	Drug ineffective	1	1	1	0
AMIODARONE	AMIODARONE	2157	CCCCC1=C(C2=CC=CC=C2O1)C(=O)C3=CC(=C(C(=C3)I)OCCN(CC)CC)I	General disorders and administration site conditions	Drug interaction	1	0.994215	1	1
AMIODARONE	AMIODARONE	2157	CCCCC1=C(C2=CC=CC=C2O1)C(=O)C3=CC(=C(C(=C3)I)OCCN(CC)CC)I	General disorders and administration site conditions	Fatigue	1	6.49563e-08	0	1
AMIODARONE	AMIODARONE	2157	CCCCC1=C(C2=CC=CC=C2O1)C(=O)C3=CC(=C(C(=C3)I)OCCN(CC)CC)I	General disorders and administration site conditions	Malaise	1	0.518883	1	1
AMIODARONE	AMIODARONE	2157	CCCCC1=C(C2=CC=CC=C2O1)C(=O)C3=CC(=C(C(=C3)I)OCCN(CC)CC)I	General disorders and administration site conditions	Oedema peripheral	1	0.998438	1	1
AMIODARONE	AMIODARONE	2157	CCCCC1=C(C2=CC=CC=C2O1)C(=O)C3=CC(=C(C(=C3)I)OCCN(CC)CC)I	Hepatobiliary disorders	Acute hepatic failure	1	0.999982	1	1
AMIODARONE	AMIODARONE	2157	CCCCC1=C(C2=CC=CC=C2O1)C(=O)C3=CC(=C(C(=C3)I)OCCN(CC)CC)I	Hepatobiliary disorders	Cholestasis	1	1.30315e-13	0	1
AMIODARONE	AMIODARONE	2157	CCCCC1=C(C2=CC=CC=C2O1)C(=O)C3=CC(=C(C(=C3)I)OCCN(CC)CC)I	Hepatobiliary disorders	Cholestatic liver injury	1	3.77666e-05	0	0
AMIODARONE	AMIODARONE	2157	CCCCC1=C(C2=CC=CC=C2O1)C(=O)C3=CC(=C(C(=C3)I)OCCN(CC)CC)I	Hepatobiliary disorders	Drug-induced liver injury	1	0.99999	1	1
AMIODARONE	AMIODARONE	2157	CCCCC1=C(C2=CC=CC=C2O1)C(=O)C3=CC(=C(C(=C3)I)OCCN(CC)CC)I	Hepatobiliary disorders	Hepatic cirrhosis	1	1.30315e-13	0	1
AMIODARONE	AMIODARONE	2157	CCCCC1=C(C2=CC=CC=C2O1)C(=O)C3=CC(=C(C(=C3)I)OCCN(CC)CC)I	Hepatobiliary disorders	Hepatic failure	1	6.3191e-05	0	1
AMIODARONE	AMIODARONE	2157	CCCCC1=C(C2=CC=CC=C2O1)C(=O)C3=CC(=C(C(=C3)I)OCCN(CC)CC)I	Hepatobiliary disorders	Hepatitis acute	1	6.60908e-05	0	1
AMIODARONE	AMIODARONE	2157	CCCCC1=C(C2=CC=CC=C2O1)C(=O)C3=CC(=C(C(=C3)I)OCCN(CC)CC)I	Hepatobiliary disorders	Hepatitis fulminant	1	5.15386e-05	0	0
AMIODARONE	AMIODARONE	2157	CCCCC1=C(C2=CC=CC=C2O1)C(=O)C3=CC(=C(C(=C3)I)OCCN(CC)CC)I	Hepatobiliary disorders	Hepatocellular injury	1	0.000497759	0	1
AMIODARONE	AMIODARONE	2157	CCCCC1=C(C2=CC=CC=C2O1)C(=O)C3=CC(=C(C(=C3)I)OCCN(CC)CC)I	Hepatobiliary disorders	Jaundice	1	0.99786	1	1
AMIODARONE	AMIODARONE	2157	CCCCC1=C(C2=CC=CC=C2O1)C(=O)C3=CC(=C(C(=C3)I)OCCN(CC)CC)I	Hepatobiliary disorders	Jaundice cholestatic	1	0.00172337	0	0
AMIODARONE	AMIODARONE	2157	CCCCC1=C(C2=CC=CC=C2O1)C(=O)C3=CC(=C(C(=C3)I)OCCN(CC)CC)I	Hepatobiliary disorders	Liver injury	1	6.60908e-05	0	1
AMIODARONE	AMIODARONE	2157	CCCCC1=C(C2=CC=CC=C2O1)C(=O)C3=CC(=C(C(=C3)I)OCCN(CC)CC)I	Immune system disorders	Hypersensitivity	1	0.000274415	0	1
AMIODARONE	AMIODARONE	2157	CCCCC1=C(C2=CC=CC=C2O1)C(=O)C3=CC(=C(C(=C3)I)OCCN(CC)CC)I	Infections and infestations	Hepatitis viral	1	1.38214e-05	0	0
AMIODARONE	AMIODARONE	2157	CCCCC1=C(C2=CC=CC=C2O1)C(=O)C3=CC(=C(C(=C3)I)OCCN(CC)CC)I	Injury, poisoning and procedural complications	Contraindicated product administered	1	1	1	0
AMIODARONE	AMIODARONE	2157	CCCCC1=C(C2=CC=CC=C2O1)C(=O)C3=CC(=C(C(=C3)I)OCCN(CC)CC)I	Injury, poisoning and procedural complications	Fracture	1	1.39229e-07	0	0
AMIODARONE	AMIODARONE	2157	CCCCC1=C(C2=CC=CC=C2O1)C(=O)C3=CC(=C(C(=C3)I)OCCN(CC)CC)I	Injury, poisoning and procedural complications	Intentional overdose	1	0.895696	1	0
AMIODARONE	AMIODARONE	2157	CCCCC1=C(C2=CC=CC=C2O1)C(=O)C3=CC(=C(C(=C3)I)OCCN(CC)CC)I	Injury, poisoning and procedural complications	Intentional product misuse	1	0.895696	1	0
AMIODARONE	AMIODARONE	2157	CCCCC1=C(C2=CC=CC=C2O1)C(=O)C3=CC(=C(C(=C3)I)OCCN(CC)CC)I	Injury, poisoning and procedural complications	Labelled drug-drug interaction medication error	1	1	1	0
AMIODARONE	AMIODARONE	2157	CCCCC1=C(C2=CC=CC=C2O1)C(=O)C3=CC(=C(C(=C3)I)OCCN(CC)CC)I	Injury, poisoning and procedural complications	Off label use	1	0.99901	1	0
AMIODARONE	AMIODARONE	2157	CCCCC1=C(C2=CC=CC=C2O1)C(=O)C3=CC(=C(C(=C3)I)OCCN(CC)CC)I	Injury, poisoning and procedural complications	Overdose	1	6.3191e-05	0	0
AMIODARONE	AMIODARONE	2157	CCCCC1=C(C2=CC=CC=C2O1)C(=O)C3=CC(=C(C(=C3)I)OCCN(CC)CC)I	Injury, poisoning and procedural complications	Poisoning deliberate	1	0.999108	1	0
AMIODARONE	AMIODARONE	2157	CCCCC1=C(C2=CC=CC=C2O1)C(=O)C3=CC(=C(C(=C3)I)OCCN(CC)CC)I	Injury, poisoning and procedural complications	Product monitoring error	1	1	1	0
AMIODARONE	AMIODARONE	2157	CCCCC1=C(C2=CC=CC=C2O1)C(=O)C3=CC(=C(C(=C3)I)OCCN(CC)CC)I	Injury, poisoning and procedural complications	Product use issue	1	0.995921	1	0
AMIODARONE	AMIODARONE	2157	CCCCC1=C(C2=CC=CC=C2O1)C(=O)C3=CC(=C(C(=C3)I)OCCN(CC)CC)I	Injury, poisoning and procedural complications	Subarachnoid haematoma	1	1.39229e-07	0	0
AMIODARONE	AMIODARONE	2157	CCCCC1=C(C2=CC=CC=C2O1)C(=O)C3=CC(=C(C(=C3)I)OCCN(CC)CC)I	Injury, poisoning and procedural complications	Subdural haematoma	1	1.39229e-07	0	1
AMIODARONE	AMIODARONE	2157	CCCCC1=C(C2=CC=CC=C2O1)C(=O)C3=CC(=C(C(=C3)I)OCCN(CC)CC)I	Injury, poisoning and procedural complications	Traumatic haemorrhage	1	1.39229e-07	0	0
AMIODARONE	AMIODARONE	2157	CCCCC1=C(C2=CC=CC=C2O1)C(=O)C3=CC(=C(C(=C3)I)OCCN(CC)CC)I	Injury, poisoning and procedural complications	Vasoplegia syndrome	1	6.3191e-05	0	0
AMIODARONE	AMIODARONE	2157	CCCCC1=C(C2=CC=CC=C2O1)C(=O)C3=CC(=C(C(=C3)I)OCCN(CC)CC)I	Injury, poisoning and procedural complications	Wound	1	1.39229e-07	0	0
AMIODARONE	AMIODARONE	2157	CCCCC1=C(C2=CC=CC=C2O1)C(=O)C3=CC(=C(C(=C3)I)OCCN(CC)CC)I	Investigations	Alanine aminotransferase increased	1	0.362785	0	1
AMIODARONE	AMIODARONE	2157	CCCCC1=C(C2=CC=CC=C2O1)C(=O)C3=CC(=C(C(=C3)I)OCCN(CC)CC)I	Investigations	Anticoagulation drug level increased	1	6.3191e-05	0	0
AMIODARONE	AMIODARONE	2157	CCCCC1=C(C2=CC=CC=C2O1)C(=O)C3=CC(=C(C(=C3)I)OCCN(CC)CC)I	Investigations	Blood alkaline phosphatase increased	1	0.362785	0	0
AMIODARONE	AMIODARONE	2157	CCCCC1=C(C2=CC=CC=C2O1)C(=O)C3=CC(=C(C(=C3)I)OCCN(CC)CC)I	Investigations	Blood bilirubin increased	1	0.00632582	0	0
AMIODARONE	AMIODARONE	2157	CCCCC1=C(C2=CC=CC=C2O1)C(=O)C3=CC(=C(C(=C3)I)OCCN(CC)CC)I	Investigations	Blood lactate dehydrogenase increased	1	0.362785	0	0
AMIODARONE	AMIODARONE	2157	CCCCC1=C(C2=CC=CC=C2O1)C(=O)C3=CC(=C(C(=C3)I)OCCN(CC)CC)I	Investigations	Electrocardiogram qt prolonged	1	0.00592306	0	0
AMIODARONE	AMIODARONE	2157	CCCCC1=C(C2=CC=CC=C2O1)C(=O)C3=CC(=C(C(=C3)I)OCCN(CC)CC)I	Investigations	Gamma-glutamyltransferase increased	1	0.362785	0	1
AMIODARONE	AMIODARONE	2157	CCCCC1=C(C2=CC=CC=C2O1)C(=O)C3=CC(=C(C(=C3)I)OCCN(CC)CC)I	Investigations	Hepatic enzyme abnormal	1	0.248062	0	1
AMIODARONE	AMIODARONE	2157	CCCCC1=C(C2=CC=CC=C2O1)C(=O)C3=CC(=C(C(=C3)I)OCCN(CC)CC)I	Investigations	Transaminases increased	1	0.239046	0	1
AMIODARONE	AMIODARONE	2157	CCCCC1=C(C2=CC=CC=C2O1)C(=O)C3=CC(=C(C(=C3)I)OCCN(CC)CC)I	Investigations	Weight decreased	1	0.066778	0	1
AMIODARONE	AMIODARONE	2157	CCCCC1=C(C2=CC=CC=C2O1)C(=O)C3=CC(=C(C(=C3)I)OCCN(CC)CC)I	Metabolism and nutrition disorders	Hyperkalaemia	1	9.78556e-20	0	1
AMIODARONE	AMIODARONE	2157	CCCCC1=C(C2=CC=CC=C2O1)C(=O)C3=CC(=C(C(=C3)I)OCCN(CC)CC)I	Metabolism and nutrition disorders	Hypokalaemia	1	8.81398e-07	0	1
AMIODARONE	AMIODARONE	2157	CCCCC1=C(C2=CC=CC=C2O1)C(=O)C3=CC(=C(C(=C3)I)OCCN(CC)CC)I	Metabolism and nutrition disorders	Lactic acidosis	1	1	1	0
AMIODARONE	AMIODARONE	2157	CCCCC1=C(C2=CC=CC=C2O1)C(=O)C3=CC(=C(C(=C3)I)OCCN(CC)CC)I	Musculoskeletal and connective tissue disorders	Antisynthetase syndrome	1	3.57695e-07	0	0
AMIODARONE	AMIODARONE	2157	CCCCC1=C(C2=CC=CC=C2O1)C(=O)C3=CC(=C(C(=C3)I)OCCN(CC)CC)I	Musculoskeletal and connective tissue disorders	Arthralgia	1	7.51999e-05	0	1
AMIODARONE	AMIODARONE	2157	CCCCC1=C(C2=CC=CC=C2O1)C(=O)C3=CC(=C(C(=C3)I)OCCN(CC)CC)I	Musculoskeletal and connective tissue disorders	Immune-mediated myositis	1	3.72487e-18	0	0
AMIODARONE	AMIODARONE	2157	CCCCC1=C(C2=CC=CC=C2O1)C(=O)C3=CC(=C(C(=C3)I)OCCN(CC)CC)I	Musculoskeletal and connective tissue disorders	Musculoskeletal pain	1	7.51999e-05	0	0
AMIODARONE	AMIODARONE	2157	CCCCC1=C(C2=CC=CC=C2O1)C(=O)C3=CC(=C(C(=C3)I)OCCN(CC)CC)I	Musculoskeletal and connective tissue disorders	Sjogren's syndrome	1	3.72487e-18	0	0
AMIODARONE	AMIODARONE	2157	CCCCC1=C(C2=CC=CC=C2O1)C(=O)C3=CC(=C(C(=C3)I)OCCN(CC)CC)I	Neoplasms benign, malignant and unspecified (incl cysts and polyps)	Differentiation syndrome	1	4.86635e-06	0	0
AMIODARONE	AMIODARONE	2157	CCCCC1=C(C2=CC=CC=C2O1)C(=O)C3=CC(=C(C(=C3)I)OCCN(CC)CC)I	Nervous system disorders	Depressed level of consciousness	1	0.999998	1	0
AMIODARONE	AMIODARONE	2157	CCCCC1=C(C2=CC=CC=C2O1)C(=O)C3=CC(=C(C(=C3)I)OCCN(CC)CC)I	Nervous system disorders	Encephalopathy	1	1.68964e-07	0	1
AMIODARONE	AMIODARONE	2157	CCCCC1=C(C2=CC=CC=C2O1)C(=O)C3=CC(=C(C(=C3)I)OCCN(CC)CC)I	Nervous system disorders	Epilepsy	1	1	1	0
AMIODARONE	AMIODARONE	2157	CCCCC1=C(C2=CC=CC=C2O1)C(=O)C3=CC(=C(C(=C3)I)OCCN(CC)CC)I	Nervous system disorders	Intraventricular haemorrhage	1	0.999483	1	0
AMIODARONE	AMIODARONE	2157	CCCCC1=C(C2=CC=CC=C2O1)C(=O)C3=CC(=C(C(=C3)I)OCCN(CC)CC)I	Nervous system disorders	Memory impairment	1	0.806421	1	0
AMIODARONE	AMIODARONE	2157	CCCCC1=C(C2=CC=CC=C2O1)C(=O)C3=CC(=C(C(=C3)I)OCCN(CC)CC)I	Nervous system disorders	Myoclonus	1	0.997606	1	1
AMIODARONE	AMIODARONE	2157	CCCCC1=C(C2=CC=CC=C2O1)C(=O)C3=CC(=C(C(=C3)I)OCCN(CC)CC)I	Nervous system disorders	Optic neuritis	1	0.0489068	0	1
AMIODARONE	AMIODARONE	2157	CCCCC1=C(C2=CC=CC=C2O1)C(=O)C3=CC(=C(C(=C3)I)OCCN(CC)CC)I	Nervous system disorders	Syncope	1	1.07482e-11	0	1
AMIODARONE	AMIODARONE	2157	CCCCC1=C(C2=CC=CC=C2O1)C(=O)C3=CC(=C(C(=C3)I)OCCN(CC)CC)I	Psychiatric disorders	Behaviour disorder	1	0.811632	1	0
AMIODARONE	AMIODARONE	2157	CCCCC1=C(C2=CC=CC=C2O1)C(=O)C3=CC(=C(C(=C3)I)OCCN(CC)CC)I	Psychiatric disorders	Depression	1	0.0134831	0	1
AMIODARONE	AMIODARONE	2157	CCCCC1=C(C2=CC=CC=C2O1)C(=O)C3=CC(=C(C(=C3)I)OCCN(CC)CC)I	Psychiatric disorders	Disorientation	1	0.999998	1	1
AMIODARONE	AMIODARONE	2157	CCCCC1=C(C2=CC=CC=C2O1)C(=O)C3=CC(=C(C(=C3)I)OCCN(CC)CC)I	Psychiatric disorders	Insomnia	1	0.0134831	0	1
AMIODARONE	AMIODARONE	2157	CCCCC1=C(C2=CC=CC=C2O1)C(=O)C3=CC(=C(C(=C3)I)OCCN(CC)CC)I	Psychiatric disorders	Nightmare	1	0.0134831	0	1
AMIODARONE	AMIODARONE	2157	CCCCC1=C(C2=CC=CC=C2O1)C(=O)C3=CC(=C(C(=C3)I)OCCN(CC)CC)I	Psychiatric disorders	Sleep disorder	1	0.0134831	0	1
AMIODARONE	AMIODARONE	2157	CCCCC1=C(C2=CC=CC=C2O1)C(=O)C3=CC(=C(C(=C3)I)OCCN(CC)CC)I	Psychiatric disorders	Suicide attempt	1	6.3191e-05	0	1
AMIODARONE	AMIODARONE	2157	CCCCC1=C(C2=CC=CC=C2O1)C(=O)C3=CC(=C(C(=C3)I)OCCN(CC)CC)I	Renal and urinary disorders	Acute kidney injury	1	6.9363e-07	0	1
AMIODARONE	AMIODARONE	2157	CCCCC1=C(C2=CC=CC=C2O1)C(=O)C3=CC(=C(C(=C3)I)OCCN(CC)CC)I	Renal and urinary disorders	Chronic kidney disease	1	0.75864	1	1
AMIODARONE	AMIODARONE	2157	CCCCC1=C(C2=CC=CC=C2O1)C(=O)C3=CC(=C(C(=C3)I)OCCN(CC)CC)I	Renal and urinary disorders	Oliguria	1	1.15874e-06	0	0
AMIODARONE	AMIODARONE	2157	CCCCC1=C(C2=CC=CC=C2O1)C(=O)C3=CC(=C(C(=C3)I)OCCN(CC)CC)I	Reproductive system and breast disorders	Gynaecomastia	1	0.846065	1	0
AMIODARONE	AMIODARONE	2157	CCCCC1=C(C2=CC=CC=C2O1)C(=O)C3=CC(=C(C(=C3)I)OCCN(CC)CC)I	Respiratory, thoracic and mediastinal disorders	Cough	1	0.999978	1	1
AMIODARONE	AMIODARONE	2157	CCCCC1=C(C2=CC=CC=C2O1)C(=O)C3=CC(=C(C(=C3)I)OCCN(CC)CC)I	Respiratory, thoracic and mediastinal disorders	Dysphonia	1	0.999905	1	0
AMIODARONE	AMIODARONE	2157	CCCCC1=C(C2=CC=CC=C2O1)C(=O)C3=CC(=C(C(=C3)I)OCCN(CC)CC)I	Respiratory, thoracic and mediastinal disorders	Epistaxis	1	0.00437989	0	0
AMIODARONE	AMIODARONE	2157	CCCCC1=C(C2=CC=CC=C2O1)C(=O)C3=CC(=C(C(=C3)I)OCCN(CC)CC)I	Respiratory, thoracic and mediastinal disorders	Interstitial lung disease	1	3.77666e-05	0	1
AMIODARONE	AMIODARONE	2157	CCCCC1=C(C2=CC=CC=C2O1)C(=O)C3=CC(=C(C(=C3)I)OCCN(CC)CC)I	Respiratory, thoracic and mediastinal disorders	Laryngeal haematoma	1	0.886044	1	0
AMIODARONE	AMIODARONE	2157	CCCCC1=C(C2=CC=CC=C2O1)C(=O)C3=CC(=C(C(=C3)I)OCCN(CC)CC)I	Respiratory, thoracic and mediastinal disorders	Lung disorder	1	0.410864	0	1
AMIODARONE	AMIODARONE	2157	CCCCC1=C(C2=CC=CC=C2O1)C(=O)C3=CC(=C(C(=C3)I)OCCN(CC)CC)I	Respiratory, thoracic and mediastinal disorders	Lung infiltration	1	0.999978	1	1
AMIODARONE	AMIODARONE	2157	CCCCC1=C(C2=CC=CC=C2O1)C(=O)C3=CC(=C(C(=C3)I)OCCN(CC)CC)I	Respiratory, thoracic and mediastinal disorders	Obliterative bronchiolitis	1	0.897431	1	1
AMIODARONE	AMIODARONE	2157	CCCCC1=C(C2=CC=CC=C2O1)C(=O)C3=CC(=C(C(=C3)I)OCCN(CC)CC)I	Respiratory, thoracic and mediastinal disorders	Organising pneumonia	1	1	1	1
AMIODARONE	AMIODARONE	2157	CCCCC1=C(C2=CC=CC=C2O1)C(=O)C3=CC(=C(C(=C3)I)OCCN(CC)CC)I	Respiratory, thoracic and mediastinal disorders	Pneumothorax	1	1	1	1
AMIODARONE	AMIODARONE	2157	CCCCC1=C(C2=CC=CC=C2O1)C(=O)C3=CC(=C(C(=C3)I)OCCN(CC)CC)I	Respiratory, thoracic and mediastinal disorders	Pulmonary fibrosis	1	0.956479	1	1
AMIODARONE	AMIODARONE	2157	CCCCC1=C(C2=CC=CC=C2O1)C(=O)C3=CC(=C(C(=C3)I)OCCN(CC)CC)I	Respiratory, thoracic and mediastinal disorders	Pulmonary toxicity	1	0.0178081	0	1
AMIODARONE	AMIODARONE	2157	CCCCC1=C(C2=CC=CC=C2O1)C(=O)C3=CC(=C(C(=C3)I)OCCN(CC)CC)I	Respiratory, thoracic and mediastinal disorders	Respiratory failure	1	2.59521e-05	0	1
AMIODARONE	AMIODARONE	2157	CCCCC1=C(C2=CC=CC=C2O1)C(=O)C3=CC(=C(C(=C3)I)OCCN(CC)CC)I	Skin and subcutaneous tissue disorders	Chronic cutaneous lupus erythematosus	1	3.89729e-18	0	0
AMIODARONE	AMIODARONE	2157	CCCCC1=C(C2=CC=CC=C2O1)C(=O)C3=CC(=C(C(=C3)I)OCCN(CC)CC)I	Skin and subcutaneous tissue disorders	Ecchymosis	1	0.000617885	0	1
AMIODARONE	AMIODARONE	2157	CCCCC1=C(C2=CC=CC=C2O1)C(=O)C3=CC(=C(C(=C3)I)OCCN(CC)CC)I	Skin and subcutaneous tissue disorders	Photosensitivity reaction	1	0.000112972	0	1
AMIODARONE	AMIODARONE	2157	CCCCC1=C(C2=CC=CC=C2O1)C(=O)C3=CC(=C(C(=C3)I)OCCN(CC)CC)I	Skin and subcutaneous tissue disorders	Rash	1	1.58356e-05	0	1
AMIODARONE	AMIODARONE	2157	CCCCC1=C(C2=CC=CC=C2O1)C(=O)C3=CC(=C(C(=C3)I)OCCN(CC)CC)I	Surgical and medical procedures	Cardiac pacemaker insertion	1	0.989319	1	0
AMIODARONE	AMIODARONE	2157	CCCCC1=C(C2=CC=CC=C2O1)C(=O)C3=CC(=C(C(=C3)I)OCCN(CC)CC)I	Surgical and medical procedures	Endotracheal intubation	1	0.989319	1	0
AMIODARONE	AMIODARONE	2157	CCCCC1=C(C2=CC=CC=C2O1)C(=O)C3=CC(=C(C(=C3)I)OCCN(CC)CC)I	Vascular disorders	Distributive shock	1	6.9363e-07	0	1
AMIODARONE	AMIODARONE	2157	CCCCC1=C(C2=CC=CC=C2O1)C(=O)C3=CC(=C(C(=C3)I)OCCN(CC)CC)I	Vascular disorders	Haemorrhage	1	3.00768e-06	0	1
AMIODARONE	AMIODARONE	2157	CCCCC1=C(C2=CC=CC=C2O1)C(=O)C3=CC(=C(C(=C3)I)OCCN(CC)CC)I	Vascular disorders	Orthostatic hypotension	1	0.0248897	0	0
AMIODARONE	AMIODARONE	2157	CCCCC1=C(C2=CC=CC=C2O1)C(=O)C3=CC(=C(C(=C3)I)OCCN(CC)CC)I	Vascular disorders	Peripheral coldness	1	0.809512	1	0
AMIODARONE	AMIODARONE	2157	CCCCC1=C(C2=CC=CC=C2O1)C(=O)C3=CC(=C(C(=C3)I)OCCN(CC)CC)I	Vascular disorders	Shock	1	0.0028682	0	1
TENORMIN	ATENOLOL	2249	CC(C)NCC(COC1=CC=C(C=C1)CC(=O)N)O	Cardiac disorders	Atrioventricular block second degree	1	0.000370527	0	1
ATENOLOL	ATENOLOL	2249	CC(C)NCC(COC1=CC=C(C=C1)CC(=O)N)O	Cardiac disorders	Bradycardia	1	5.74098e-10	0	1
TENORMIN	ATENOLOL	2249	CC(C)NCC(COC1=CC=C(C=C1)CC(=O)N)O	Cardiac disorders	Sinus bradycardia	1	0.000370527	0	1
ATENOLOL	ATENOLOL	2249	CC(C)NCC(COC1=CC=C(C=C1)CC(=O)N)O	Endocrine disorders	Thyroid disorder	1	0.000116248	0	0
ATENOLOL	ATENOLOL	2249	CC(C)NCC(COC1=CC=C(C=C1)CC(=O)N)O	Eye disorders	Visual impairment	1	6.61215e-05	0	1
ATENOLOL	ATENOLOL	2249	CC(C)NCC(COC1=CC=C(C=C1)CC(=O)N)O	Gastrointestinal disorders	Dry mouth	1	0.999994	1	1
ATENOLOL	ATENOLOL	2249	CC(C)NCC(COC1=CC=C(C=C1)CC(=O)N)O	General disorders and administration site conditions	Asthenia	1	0.000251511	0	1
ATENOLOL	ATENOLOL	2249	CC(C)NCC(COC1=CC=C(C=C1)CC(=O)N)O	General disorders and administration site conditions	Chest discomfort	1	0.137072	0	1
ATENOLOL	ATENOLOL	2249	CC(C)NCC(COC1=CC=C(C=C1)CC(=O)N)O	General disorders and administration site conditions	Death	1	5.51476e-22	0	1
ATENOLOL	ATENOLOL	2249	CC(C)NCC(COC1=CC=C(C=C1)CC(=O)N)O	General disorders and administration site conditions	Drug ineffective	1	0.305045	0	0
ATENOLOL	ATENOLOL	2249	CC(C)NCC(COC1=CC=C(C=C1)CC(=O)N)O	General disorders and administration site conditions	Feeling abnormal	1	0.305045	0	1
ATENOLOL	ATENOLOL	2249	CC(C)NCC(COC1=CC=C(C=C1)CC(=O)N)O	General disorders and administration site conditions	Therapeutic product effect variable	1	0.305045	0	0
ATENOLOL	ATENOLOL	2249	CC(C)NCC(COC1=CC=C(C=C1)CC(=O)N)O	General disorders and administration site conditions	Therapeutic response shortened	1	0.305045	0	0
ATENOLOL	ATENOLOL	2249	CC(C)NCC(COC1=CC=C(C=C1)CC(=O)N)O	Hepatobiliary disorders	Cholestasis	1	0.959443	1	1
ATENOLOL	ATENOLOL	2249	CC(C)NCC(COC1=CC=C(C=C1)CC(=O)N)O	Infections and infestations	Dermo-hypodermitis	1	0.0119664	0	0
ATENOLOL	ATENOLOL	2249	CC(C)NCC(COC1=CC=C(C=C1)CC(=O)N)O	Infections and infestations	Erysipelas	1	0.0119664	0	0
ATENOLOL	ATENOLOL	2249	CC(C)NCC(COC1=CC=C(C=C1)CC(=O)N)O	Infections and infestations	Pseudomonas infection	1	0.0119664	0	0
ATENOLOL	ATENOLOL	2249	CC(C)NCC(COC1=CC=C(C=C1)CC(=O)N)O	Infections and infestations	Septic shock	1	0.0119664	0	0
ATENOLOL	ATENOLOL	2249	CC(C)NCC(COC1=CC=C(C=C1)CC(=O)N)O	Infections and infestations	Stenotrophomonas infection	1	0.0119664	0	0
ATENOLOL	ATENOLOL	2249	CC(C)NCC(COC1=CC=C(C=C1)CC(=O)N)O	Injury, poisoning and procedural complications	Product use issue	1	0.983073	1	0
ATENOLOL	ATENOLOL	2249	CC(C)NCC(COC1=CC=C(C=C1)CC(=O)N)O	Investigations	Blood pressure decreased	1	3.9571e-08	0	1
ATENOLOL	ATENOLOL	2249	CC(C)NCC(COC1=CC=C(C=C1)CC(=O)N)O	Investigations	Blood pressure increased	1	3.9571e-08	0	1
ATENOLOL	ATENOLOL	2249	CC(C)NCC(COC1=CC=C(C=C1)CC(=O)N)O	Investigations	Heart rate increased	1	3.9571e-08	0	1
ATENOLOL	ATENOLOL	2249	CC(C)NCC(COC1=CC=C(C=C1)CC(=O)N)O	Investigations	Troponin increased	1	3.68361e-07	0	0
ATENOLOL	ATENOLOL	2249	CC(C)NCC(COC1=CC=C(C=C1)CC(=O)N)O	Nervous system disorders	Cerebral haematoma	1	1	1	0
ATENOLOL	ATENOLOL	2249	CC(C)NCC(COC1=CC=C(C=C1)CC(=O)N)O	Nervous system disorders	Hemiplegia	1	1	1	1
ATENOLOL	ATENOLOL	2249	CC(C)NCC(COC1=CC=C(C=C1)CC(=O)N)O	Nervous system disorders	Memory impairment	1	3.89459e-05	0	1
ATENOLOL	ATENOLOL	2249	CC(C)NCC(COC1=CC=C(C=C1)CC(=O)N)O	Nervous system disorders	Poor quality sleep	1	0.999993	1	0
ATENOLOL	ATENOLOL	2249	CC(C)NCC(COC1=CC=C(C=C1)CC(=O)N)O	Nervous system disorders	Presyncope	1	0.00729184	0	1
ATENOLOL	ATENOLOL	2249	CC(C)NCC(COC1=CC=C(C=C1)CC(=O)N)O	Nervous system disorders	Sedation	1	1	1	0
ATENOLOL	ATENOLOL	2249	CC(C)NCC(COC1=CC=C(C=C1)CC(=O)N)O	Nervous system disorders	Somnolence	1	0.999993	1	1
ATENOLOL	ATENOLOL	2249	CC(C)NCC(COC1=CC=C(C=C1)CC(=O)N)O	Product issues	Product substitution issue	1	0.101312	0	0
ATENOLOL	ATENOLOL	2249	CC(C)NCC(COC1=CC=C(C=C1)CC(=O)N)O	Product issues	Suspected product tampering	1	0.101312	0	0
ATENOLOL	ATENOLOL	2249	CC(C)NCC(COC1=CC=C(C=C1)CC(=O)N)O	Psychiatric disorders	Confusional state	1	1.19029e-06	0	1
ATENOLOL	ATENOLOL	2249	CC(C)NCC(COC1=CC=C(C=C1)CC(=O)N)O	Psychiatric disorders	Depression	1	0.542946	1	1
ATENOLOL	ATENOLOL	2249	CC(C)NCC(COC1=CC=C(C=C1)CC(=O)N)O	Psychiatric disorders	Insomnia	1	0.542946	1	1
ATENOLOL	ATENOLOL	2249	CC(C)NCC(COC1=CC=C(C=C1)CC(=O)N)O	Psychiatric disorders	Nightmare	1	0.542946	1	1
ATENOLOL	ATENOLOL	2249	CC(C)NCC(COC1=CC=C(C=C1)CC(=O)N)O	Psychiatric disorders	Sleep disorder	1	0.542946	1	1
ATENOLOL	ATENOLOL	2249	CC(C)NCC(COC1=CC=C(C=C1)CC(=O)N)O	Renal and urinary disorders	Acute kidney injury	1	1.84915e-05	0	1
TENORMIN	ATENOLOL	2249	CC(C)NCC(COC1=CC=C(C=C1)CC(=O)N)O	Respiratory, thoracic and mediastinal disorders	Dyspnoea exertional	1	0.0531985	0	1
ATENOLOL	ATENOLOL	2249	CC(C)NCC(COC1=CC=C(C=C1)CC(=O)N)O	Respiratory, thoracic and mediastinal disorders	Lung disorder	1	0.996794	1	1
ATENOLOL	ATENOLOL	2249	CC(C)NCC(COC1=CC=C(C=C1)CC(=O)N)O	Skin and subcutaneous tissue disorders	Acne	1	0.000966307	0	0
ATENOLOL	ATENOLOL	2249	CC(C)NCC(COC1=CC=C(C=C1)CC(=O)N)O	Skin and subcutaneous tissue disorders	Hyperhidrosis	1	5.85124e-07	0	1
ATENOLOL	ATENOLOL	2249	CC(C)NCC(COC1=CC=C(C=C1)CC(=O)N)O	Skin and subcutaneous tissue disorders	Photosensitivity reaction	1	0.0140283	0	1
ATENOLOL	ATENOLOL	2249	CC(C)NCC(COC1=CC=C(C=C1)CC(=O)N)O	Skin and subcutaneous tissue disorders	Rash maculo-papular	1	1	1	0
ATENOLOL	ATENOLOL	2249	CC(C)NCC(COC1=CC=C(C=C1)CC(=O)N)O	Skin and subcutaneous tissue disorders	Rash morbilliform	1	1	1	0
ATENOLOL	ATENOLOL	2249	CC(C)NCC(COC1=CC=C(C=C1)CC(=O)N)O	Skin and subcutaneous tissue disorders	Rash papular	1	0.000966307	0	1
ATENOLOL	ATENOLOL	2249	CC(C)NCC(COC1=CC=C(C=C1)CC(=O)N)O	Surgical and medical procedures	Therapy cessation	1	0.64244	1	0
ATENOLOL	ATENOLOL	2249	CC(C)NCC(COC1=CC=C(C=C1)CC(=O)N)O	Vascular disorders	Hypotension	1	0.0164404	0	1
ATENOLOL	ATENOLOL	2249	CC(C)NCC(COC1=CC=C(C=C1)CC(=O)N)O	Vascular disorders	Peripheral coldness	1	4.98574e-08	0	1
CELEBREX	CELECOXIB	2662	CC1=CC=C(C=C1)C2=CC(=NN2C3=CC=C(C=C3)S(=O)(=O)N)C(F)(F)F	Blood and lymphatic system disorders	Agranulocytosis	1	1	1	1
CELECOXIB	CELECOXIB	2662	CC1=CC=C(C=C1)C2=CC(=NN2C3=CC=C(C=C3)S(=O)(=O)N)C(F)(F)F	Blood and lymphatic system disorders	Anaemia	1	1	1	1
CELECOXIB	CELECOXIB	2662	CC1=CC=C(C=C1)C2=CC(=NN2C3=CC=C(C=C3)S(=O)(=O)N)C(F)(F)F	Cardiac disorders	Cardiac failure congestive	1	1	1	1
CELECOXIB	CELECOXIB	2662	CC1=CC=C(C=C1)C2=CC(=NN2C3=CC=C(C=C3)S(=O)(=O)N)C(F)(F)F	Eye disorders	Blindness unilateral	1	1	1	0
CELEBREX	CELECOXIB	2662	CC1=CC=C(C=C1)C2=CC(=NN2C3=CC=C(C=C3)S(=O)(=O)N)C(F)(F)F	Eye disorders	Eyelid disorder	1	1	1	0
CELECOXIB	CELECOXIB	2662	CC1=CC=C(C=C1)C2=CC(=NN2C3=CC=C(C=C3)S(=O)(=O)N)C(F)(F)F	Eye disorders	Vision blurred	1	1	1	1
CELEBREX	CELECOXIB	2662	CC1=CC=C(C=C1)C2=CC(=NN2C3=CC=C(C=C3)S(=O)(=O)N)C(F)(F)F	Gastrointestinal disorders	Abdominal distension	1	1	1	1
CELEBREX	CELECOXIB	2662	CC1=CC=C(C=C1)C2=CC(=NN2C3=CC=C(C=C3)S(=O)(=O)N)C(F)(F)F	Gastrointestinal disorders	Abdominal pain	1	1	1	1
CELECOXIB	CELECOXIB	2662	CC1=CC=C(C=C1)C2=CC(=NN2C3=CC=C(C=C3)S(=O)(=O)N)C(F)(F)F	Gastrointestinal disorders	Diarrhoea	1	0.999997	1	1
CELEBREX	CELECOXIB	2662	CC1=CC=C(C=C1)C2=CC(=NN2C3=CC=C(C=C3)S(=O)(=O)N)C(F)(F)F	Gastrointestinal disorders	Epigastric discomfort	1	1	1	0
CELEBREX	CELECOXIB	2662	CC1=CC=C(C=C1)C2=CC(=NN2C3=CC=C(C=C3)S(=O)(=O)N)C(F)(F)F	Gastrointestinal disorders	Swollen tongue	1	1	1	1
CELEBREX	CELECOXIB	2662	CC1=CC=C(C=C1)C2=CC(=NN2C3=CC=C(C=C3)S(=O)(=O)N)C(F)(F)F	Gastrointestinal disorders	Upper gastrointestinal haemorrhage	1	1	1	1
CELEBREX	CELECOXIB	2662	CC1=CC=C(C=C1)C2=CC(=NN2C3=CC=C(C=C3)S(=O)(=O)N)C(F)(F)F	General disorders and administration site conditions	Asthenia	1	1	1	1
CELECOXIB	CELECOXIB	2662	CC1=CC=C(C=C1)C2=CC(=NN2C3=CC=C(C=C3)S(=O)(=O)N)C(F)(F)F	General disorders and administration site conditions	Drug ineffective for unapproved indication	1	0.999995	1	0
CELEBREX	CELECOXIB	2662	CC1=CC=C(C=C1)C2=CC(=NN2C3=CC=C(C=C3)S(=O)(=O)N)C(F)(F)F	General disorders and administration site conditions	Face oedema	1	1	1	1
CELEBREX	CELECOXIB	2662	CC1=CC=C(C=C1)C2=CC(=NN2C3=CC=C(C=C3)S(=O)(=O)N)C(F)(F)F	General disorders and administration site conditions	Hernia	1	1	1	0
CELEBREX	CELECOXIB	2662	CC1=CC=C(C=C1)C2=CC(=NN2C3=CC=C(C=C3)S(=O)(=O)N)C(F)(F)F	General disorders and administration site conditions	Peripheral swelling	1	1	1	1
CELEBREX	CELECOXIB	2662	CC1=CC=C(C=C1)C2=CC(=NN2C3=CC=C(C=C3)S(=O)(=O)N)C(F)(F)F	General disorders and administration site conditions	Swelling face	1	1	1	1
CELEBREX	CELECOXIB	2662	CC1=CC=C(C=C1)C2=CC(=NN2C3=CC=C(C=C3)S(=O)(=O)N)C(F)(F)F	General disorders and administration site conditions	Therapeutic product effect incomplete	1	0.000261243	0	0
CELECOXIB	CELECOXIB	2662	CC1=CC=C(C=C1)C2=CC(=NN2C3=CC=C(C=C3)S(=O)(=O)N)C(F)(F)F	Hepatobiliary disorders	Hepatitis fulminant	1	1	1	1
CELECOXIB	CELECOXIB	2662	CC1=CC=C(C=C1)C2=CC(=NN2C3=CC=C(C=C3)S(=O)(=O)N)C(F)(F)F	Immune system disorders	Anaphylactic reaction	1	1	1	1
CELEBREX	CELECOXIB	2662	CC1=CC=C(C=C1)C2=CC(=NN2C3=CC=C(C=C3)S(=O)(=O)N)C(F)(F)F	Immune system disorders	Anaphylactic shock	1	1	1	1
CELEBREX	CELECOXIB	2662	CC1=CC=C(C=C1)C2=CC(=NN2C3=CC=C(C=C3)S(=O)(=O)N)C(F)(F)F	Immune system disorders	Drug hypersensitivity	1	1	1	1
CELECOXIB	CELECOXIB	2662	CC1=CC=C(C=C1)C2=CC(=NN2C3=CC=C(C=C3)S(=O)(=O)N)C(F)(F)F	Infections and infestations	Herpes virus infection	1	0.949568	1	0
CELECOXIB	CELECOXIB	2662	CC1=CC=C(C=C1)C2=CC(=NN2C3=CC=C(C=C3)S(=O)(=O)N)C(F)(F)F	Injury, poisoning and procedural complications	Intentional overdose	1	1	1	0
CELEBREX	CELECOXIB	2662	CC1=CC=C(C=C1)C2=CC(=NN2C3=CC=C(C=C3)S(=O)(=O)N)C(F)(F)F	Injury, poisoning and procedural complications	Joint injury	1	1	1	0
CELECOXIB	CELECOXIB	2662	CC1=CC=C(C=C1)C2=CC(=NN2C3=CC=C(C=C3)S(=O)(=O)N)C(F)(F)F	Injury, poisoning and procedural complications	Overdose	1	0.999807	1	0
CELECOXIB	CELECOXIB	2662	CC1=CC=C(C=C1)C2=CC(=NN2C3=CC=C(C=C3)S(=O)(=O)N)C(F)(F)F	Investigations	Analgesic drug level increased	1	0.999807	1	0
CELEBREX	CELECOXIB	2662	CC1=CC=C(C=C1)C2=CC(=NN2C3=CC=C(C=C3)S(=O)(=O)N)C(F)(F)F	Investigations	Blood pressure increased	1	1	1	1
CELEBREX	CELECOXIB	2662	CC1=CC=C(C=C1)C2=CC(=NN2C3=CC=C(C=C3)S(=O)(=O)N)C(F)(F)F	Investigations	Blood pressure systolic increased	1	1	1	1
CELECOXIB	CELECOXIB	2662	CC1=CC=C(C=C1)C2=CC(=NN2C3=CC=C(C=C3)S(=O)(=O)N)C(F)(F)F	Investigations	Coma scale abnormal	1	1	1	0
CELECOXIB	CELECOXIB	2662	CC1=CC=C(C=C1)C2=CC(=NN2C3=CC=C(C=C3)S(=O)(=O)N)C(F)(F)F	Investigations	Drug level increased	1	1	1	0
CELEBREX	CELECOXIB	2662	CC1=CC=C(C=C1)C2=CC(=NN2C3=CC=C(C=C3)S(=O)(=O)N)C(F)(F)F	Investigations	Heart rate decreased	1	1	1	0
CELECOXIB	CELECOXIB	2662	CC1=CC=C(C=C1)C2=CC(=NN2C3=CC=C(C=C3)S(=O)(=O)N)C(F)(F)F	Investigations	Oxygen saturation decreased	1	0.999807	1	1
CELEBREX	CELECOXIB	2662	CC1=CC=C(C=C1)C2=CC(=NN2C3=CC=C(C=C3)S(=O)(=O)N)C(F)(F)F	Musculoskeletal and connective tissue disorders	Arthralgia	1	1	1	1
CELEBREX	CELECOXIB	2662	CC1=CC=C(C=C1)C2=CC(=NN2C3=CC=C(C=C3)S(=O)(=O)N)C(F)(F)F	Musculoskeletal and connective tissue disorders	Muscle twitching	1	1	1	0
CELEBREX	CELECOXIB	2662	CC1=CC=C(C=C1)C2=CC(=NN2C3=CC=C(C=C3)S(=O)(=O)N)C(F)(F)F	Musculoskeletal and connective tissue disorders	Muscular weakness	1	1	1	1
CELEBREX	CELECOXIB	2662	CC1=CC=C(C=C1)C2=CC(=NN2C3=CC=C(C=C3)S(=O)(=O)N)C(F)(F)F	Musculoskeletal and connective tissue disorders	Pain in extremity	1	1	1	1
CELECOXIB	CELECOXIB	2662	CC1=CC=C(C=C1)C2=CC(=NN2C3=CC=C(C=C3)S(=O)(=O)N)C(F)(F)F	Musculoskeletal and connective tissue disorders	Spinal disorder	1	0.882248	1	1
CELECOXIB	CELECOXIB	2662	CC1=CC=C(C=C1)C2=CC(=NN2C3=CC=C(C=C3)S(=O)(=O)N)C(F)(F)F	Neoplasms benign, malignant and unspecified (incl cysts and polyps)	Chronic myeloid leukaemia	1	1	1	0
CELECOXIB	CELECOXIB	2662	CC1=CC=C(C=C1)C2=CC(=NN2C3=CC=C(C=C3)S(=O)(=O)N)C(F)(F)F	Nervous system disorders	Areflexia	1	1	1	0
CELECOXIB	CELECOXIB	2662	CC1=CC=C(C=C1)C2=CC(=NN2C3=CC=C(C=C3)S(=O)(=O)N)C(F)(F)F	Nervous system disorders	Cerebral infarction	1	0.999986	1	1
CELEBREX	CELECOXIB	2662	CC1=CC=C(C=C1)C2=CC(=NN2C3=CC=C(C=C3)S(=O)(=O)N)C(F)(F)F	Nervous system disorders	Cerebrovascular accident	1	1	1	1
CELECOXIB	CELECOXIB	2662	CC1=CC=C(C=C1)C2=CC(=NN2C3=CC=C(C=C3)S(=O)(=O)N)C(F)(F)F	Nervous system disorders	Coma	1	0.999807	1	0
CELECOXIB	CELECOXIB	2662	CC1=CC=C(C=C1)C2=CC(=NN2C3=CC=C(C=C3)S(=O)(=O)N)C(F)(F)F	Nervous system disorders	Depressed level of consciousness	1	1	1	0
CELECOXIB	CELECOXIB	2662	CC1=CC=C(C=C1)C2=CC(=NN2C3=CC=C(C=C3)S(=O)(=O)N)C(F)(F)F	Nervous system disorders	Transient ischaemic attack	1	1	1	1
CELEBREX	CELECOXIB	2662	CC1=CC=C(C=C1)C2=CC(=NN2C3=CC=C(C=C3)S(=O)(=O)N)C(F)(F)F	Nervous system disorders	Tremor	1	1	1	1
CELECOXIB	CELECOXIB	2662	CC1=CC=C(C=C1)C2=CC(=NN2C3=CC=C(C=C3)S(=O)(=O)N)C(F)(F)F	Renal and urinary disorders	Nephritis allergic	1	1	1	0
CELECOXIB	CELECOXIB	2662	CC1=CC=C(C=C1)C2=CC(=NN2C3=CC=C(C=C3)S(=O)(=O)N)C(F)(F)F	Renal and urinary disorders	Renal impairment	1	1	1	1
CELECOXIB	CELECOXIB	2662	CC1=CC=C(C=C1)C2=CC(=NN2C3=CC=C(C=C3)S(=O)(=O)N)C(F)(F)F	Respiratory, thoracic and mediastinal disorders	Interstitial lung disease	1	1	1	1
CELEBREX	CELECOXIB	2662	CC1=CC=C(C=C1)C2=CC(=NN2C3=CC=C(C=C3)S(=O)(=O)N)C(F)(F)F	Respiratory, thoracic and mediastinal disorders	Obliterative bronchiolitis	1	1	1	0
CELECOXIB	CELECOXIB	2662	CC1=CC=C(C=C1)C2=CC(=NN2C3=CC=C(C=C3)S(=O)(=O)N)C(F)(F)F	Respiratory, thoracic and mediastinal disorders	Pleural effusion	1	1	1	1
CELECOXIB	CELECOXIB	2662	CC1=CC=C(C=C1)C2=CC(=NN2C3=CC=C(C=C3)S(=O)(=O)N)C(F)(F)F	Respiratory, thoracic and mediastinal disorders	Respiratory acidosis	1	1	1	0
CELEBREX	CELECOXIB	2662	CC1=CC=C(C=C1)C2=CC(=NN2C3=CC=C(C=C3)S(=O)(=O)N)C(F)(F)F	Skin and subcutaneous tissue disorders	Angioedema	1	0.999969	1	1
CELEBREX	CELECOXIB	2662	CC1=CC=C(C=C1)C2=CC(=NN2C3=CC=C(C=C3)S(=O)(=O)N)C(F)(F)F	Skin and subcutaneous tissue disorders	Dermatitis	1	1	1	1
CELEBREX	CELECOXIB	2662	CC1=CC=C(C=C1)C2=CC(=NN2C3=CC=C(C=C3)S(=O)(=O)N)C(F)(F)F	Skin and subcutaneous tissue disorders	Erythema	1	1	1	1
CELECOXIB	CELECOXIB	2662	CC1=CC=C(C=C1)C2=CC(=NN2C3=CC=C(C=C3)S(=O)(=O)N)C(F)(F)F	Skin and subcutaneous tissue disorders	Erythema multiforme	1	0.999999	1	1
CELEBREX	CELECOXIB	2662	CC1=CC=C(C=C1)C2=CC(=NN2C3=CC=C(C=C3)S(=O)(=O)N)C(F)(F)F	Skin and subcutaneous tissue disorders	Rash erythematous	1	1	1	1
CELECOXIB	CELECOXIB	2662	CC1=CC=C(C=C1)C2=CC(=NN2C3=CC=C(C=C3)S(=O)(=O)N)C(F)(F)F	Skin and subcutaneous tissue disorders	Toxic skin eruption	1	1	1	1
CELEBREX	CELECOXIB	2662	CC1=CC=C(C=C1)C2=CC(=NN2C3=CC=C(C=C3)S(=O)(=O)N)C(F)(F)F	Skin and subcutaneous tissue disorders	Urticaria	1	1	1	1
CELEBREX	CELECOXIB	2662	CC1=CC=C(C=C1)C2=CC(=NN2C3=CC=C(C=C3)S(=O)(=O)N)C(F)(F)F	Surgical and medical procedures	Transfusion	1	0.99923	1	0
DISOPYRAMIDE	DISOPYRAMIDE	3114	CC(C)N(CCC(C1=CC=CC=C1)(C2=CC=CC=N2)C(=O)N)C(C)C	Cardiac disorders	Bradycardia	1	0.56314	1	1
DISOPYRAMIDE	DISOPYRAMIDE	3114	CC(C)N(CCC(C1=CC=CC=C1)(C2=CC=CC=N2)C(=O)N)C(C)C	Cardiac disorders	Cardiac failure	1	0.56314	1	1
DISOPYRAMIDE	DISOPYRAMIDE	3114	CC(C)N(CCC(C1=CC=CC=C1)(C2=CC=CC=N2)C(=O)N)C(C)C	Cardiac disorders	Long qt syndrome	1	0.56314	1	0
DISOPYRAMIDE	DISOPYRAMIDE	3114	CC(C)N(CCC(C1=CC=CC=C1)(C2=CC=CC=N2)C(=O)N)C(C)C	Cardiac disorders	Torsade de pointes	1	0.56314	1	1
DISOPYRAMIDE	DISOPYRAMIDE	3114	CC(C)N(CCC(C1=CC=CC=C1)(C2=CC=CC=N2)C(=O)N)C(C)C	General disorders and administration site conditions	Oedema peripheral	1	0.999999	1	0
DISOPYRAMIDE	DISOPYRAMIDE	3114	CC(C)N(CCC(C1=CC=CC=C1)(C2=CC=CC=N2)C(=O)N)C(C)C	Nervous system disorders	Syncope	1	1	1	1
FUROSEMIDE	FUROSEMIDE	3440	C1=COC(=C1)CNC2=CC(=C(C=C2C(=O)O)S(=O)(=O)N)Cl	Blood and lymphatic system disorders	Agranulocytosis	1	9.08751e-06	0	1
FUROSEMIDE	FUROSEMIDE	3440	C1=COC(=C1)CNC2=CC(=C(C=C2C(=O)O)S(=O)(=O)N)Cl	Blood and lymphatic system disorders	Anaemia	1	3.8642e-27	0	1
FUROSEMIDE	FUROSEMIDE	3440	C1=COC(=C1)CNC2=CC(=C(C=C2C(=O)O)S(=O)(=O)N)Cl	Blood and lymphatic system disorders	Leukocytosis	1	0.0070634	0	1
FUROSEMIDE	FUROSEMIDE	3440	C1=COC(=C1)CNC2=CC(=C(C=C2C(=O)O)S(=O)(=O)N)Cl	Blood and lymphatic system disorders	Leukopenia	1	0.0070634	0	1
FUROSEMIDE	FUROSEMIDE	3440	C1=COC(=C1)CNC2=CC(=C(C=C2C(=O)O)S(=O)(=O)N)Cl	Blood and lymphatic system disorders	Lymphopenia	1	9.08751e-06	0	0
FUROSEMIDE	FUROSEMIDE	3440	C1=COC(=C1)CNC2=CC(=C(C=C2C(=O)O)S(=O)(=O)N)Cl	Cardiac disorders	Angina unstable	1	7.65871e-06	0	0
LASIX	FUROSEMIDE	3440	C1=COC(=C1)CNC2=CC(=C(C=C2C(=O)O)S(=O)(=O)N)Cl	Cardiac disorders	Atrial fibrillation	1	2.79136e-25	0	1
FUROSEMIDE	FUROSEMIDE	3440	C1=COC(=C1)CNC2=CC(=C(C=C2C(=O)O)S(=O)(=O)N)Cl	Cardiac disorders	Left ventricular hypertrophy	1	1	1	1
FUROSEMIDE	FUROSEMIDE	3440	C1=COC(=C1)CNC2=CC(=C(C=C2C(=O)O)S(=O)(=O)N)Cl	Cardiac disorders	Long qt syndrome	1	4.76511e-05	0	0
FUROSEMIDE	FUROSEMIDE	3440	C1=COC(=C1)CNC2=CC(=C(C=C2C(=O)O)S(=O)(=O)N)Cl	Cardiac disorders	Torsade de pointes	1	4.76511e-05	0	1
FUROSEMIDE	FUROSEMIDE	3440	C1=COC(=C1)CNC2=CC(=C(C=C2C(=O)O)S(=O)(=O)N)Cl	Ear and labyrinth disorders	Hypoacusis	1	1.5791e-14	0	1
FUROSEMIDE	FUROSEMIDE	3440	C1=COC(=C1)CNC2=CC(=C(C=C2C(=O)O)S(=O)(=O)N)Cl	Endocrine disorders	Cushing's syndrome	1	1.50926e-05	0	0
FUROSEMIDE	FUROSEMIDE	3440	C1=COC(=C1)CNC2=CC(=C(C=C2C(=O)O)S(=O)(=O)N)Cl	Endocrine disorders	Ectopic acth syndrome	1	1.50926e-05	0	0
FUROSEMIDE	FUROSEMIDE	3440	C1=COC(=C1)CNC2=CC(=C(C=C2C(=O)O)S(=O)(=O)N)Cl	Endocrine disorders	Inappropriate antidiuretic hormone secretion	1	0.000539652	0	1
FUROSEMIDE	FUROSEMIDE	3440	C1=COC(=C1)CNC2=CC(=C(C=C2C(=O)O)S(=O)(=O)N)Cl	Eye disorders	Mydriasis	1	2.4742e-07	0	0
FUROSEMIDE	FUROSEMIDE	3440	C1=COC(=C1)CNC2=CC(=C(C=C2C(=O)O)S(=O)(=O)N)Cl	Eye disorders	Visual impairment	1	1.86182e-20	0	1
FUROSEMIDE	FUROSEMIDE	3440	C1=COC(=C1)CNC2=CC(=C(C=C2C(=O)O)S(=O)(=O)N)Cl	Gastrointestinal disorders	Abdominal discomfort	1	3.22028e-15	0	1
FUROSEMIDE	FUROSEMIDE	3440	C1=COC(=C1)CNC2=CC(=C(C=C2C(=O)O)S(=O)(=O)N)Cl	Gastrointestinal disorders	Abdominal distension	1	5.00321e-16	0	1
LASIX	FUROSEMIDE	3440	C1=COC(=C1)CNC2=CC(=C(C=C2C(=O)O)S(=O)(=O)N)Cl	Gastrointestinal disorders	Coeliac disease	1	1.00363e-34	0	0
FUROSEMIDE	FUROSEMIDE	3440	C1=COC(=C1)CNC2=CC(=C(C=C2C(=O)O)S(=O)(=O)N)Cl	Gastrointestinal disorders	Colitis ulcerative	1	2.53368e-15	0	0
LASIX	FUROSEMIDE	3440	C1=COC(=C1)CNC2=CC(=C(C=C2C(=O)O)S(=O)(=O)N)Cl	Gastrointestinal disorders	Enteritis	1	2.9672e-09	0	0
FUROSEMIDE	FUROSEMIDE	3440	C1=COC(=C1)CNC2=CC(=C(C=C2C(=O)O)S(=O)(=O)N)Cl	Gastrointestinal disorders	Gastrointestinal haemorrhage	1	2.57777e-05	0	1
FUROSEMIDE	FUROSEMIDE	3440	C1=COC(=C1)CNC2=CC(=C(C=C2C(=O)O)S(=O)(=O)N)Cl	Gastrointestinal disorders	Gastrointestinal necrosis	1	1.62158e-21	0	0
LASIX	FUROSEMIDE	3440	C1=COC(=C1)CNC2=CC(=C(C=C2C(=O)O)S(=O)(=O)N)Cl	Gastrointestinal disorders	Gastrointestinal polyp haemorrhage	1	7.93259e-08	0	0
LASIX	FUROSEMIDE	3440	C1=COC(=C1)CNC2=CC(=C(C=C2C(=O)O)S(=O)(=O)N)Cl	Gastrointestinal disorders	Large intestine polyp	1	0.00772205	0	0
FUROSEMIDE	FUROSEMIDE	3440	C1=COC(=C1)CNC2=CC(=C(C=C2C(=O)O)S(=O)(=O)N)Cl	Gastrointestinal disorders	Melaena	1	2.57777e-05	0	1
FUROSEMIDE	FUROSEMIDE	3440	C1=COC(=C1)CNC2=CC(=C(C=C2C(=O)O)S(=O)(=O)N)Cl	Gastrointestinal disorders	Nausea	1	8.39837e-13	0	1
FUROSEMIDE	FUROSEMIDE	3440	C1=COC(=C1)CNC2=CC(=C(C=C2C(=O)O)S(=O)(=O)N)Cl	General disorders and administration site conditions	Discomfort	1	5.45223e-18	0	1
FUROSEMIDE	FUROSEMIDE	3440	C1=COC(=C1)CNC2=CC(=C(C=C2C(=O)O)S(=O)(=O)N)Cl	General disorders and administration site conditions	Drug ineffective for unapproved indication	1	4.63407e-09	0	0
FUROSEMIDE	FUROSEMIDE	3440	C1=COC(=C1)CNC2=CC(=C(C=C2C(=O)O)S(=O)(=O)N)Cl	General disorders and administration site conditions	Gait disturbance	1	9.08973e-16	0	1
LASIX	FUROSEMIDE	3440	C1=COC(=C1)CNC2=CC(=C(C=C2C(=O)O)S(=O)(=O)N)Cl	General disorders and administration site conditions	Mucosal haemorrhage	1	0.202055	0	0
LASIX	FUROSEMIDE	3440	C1=COC(=C1)CNC2=CC(=C(C=C2C(=O)O)S(=O)(=O)N)Cl	General disorders and administration site conditions	Pyrexia	1	1.00145e-18	0	1
FUROSEMIDE	FUROSEMIDE	3440	C1=COC(=C1)CNC2=CC(=C(C=C2C(=O)O)S(=O)(=O)N)Cl	General disorders and administration site conditions	Therapeutic product effect incomplete	1	7.76069e-16	0	0
FUROSEMIDE	FUROSEMIDE	3440	C1=COC(=C1)CNC2=CC(=C(C=C2C(=O)O)S(=O)(=O)N)Cl	Hepatobiliary disorders	Drug-induced liver injury	1	2.09719e-07	0	1
FUROSEMIDE	FUROSEMIDE	3440	C1=COC(=C1)CNC2=CC(=C(C=C2C(=O)O)S(=O)(=O)N)Cl	Hepatobiliary disorders	Hepatitis cholestatic	1	0.928269	1	1
LASIX	FUROSEMIDE	3440	C1=COC(=C1)CNC2=CC(=C(C=C2C(=O)O)S(=O)(=O)N)Cl	Hepatobiliary disorders	Liver injury	1	3.56958e-19	0	1
FUROSEMIDE	FUROSEMIDE	3440	C1=COC(=C1)CNC2=CC(=C(C=C2C(=O)O)S(=O)(=O)N)Cl	Immune system disorders	Autoimmune disorder	1	7.4955e-20	0	1
FUROSEMIDE	FUROSEMIDE	3440	C1=COC(=C1)CNC2=CC(=C(C=C2C(=O)O)S(=O)(=O)N)Cl	Immune system disorders	Haemophagocytic lymphohistiocytosis	1	4.50774e-11	0	0
FUROSEMIDE	FUROSEMIDE	3440	C1=COC(=C1)CNC2=CC(=C(C=C2C(=O)O)S(=O)(=O)N)Cl	Infections and infestations	Erysipelas	1	6.75711e-12	0	0
LASIX	FUROSEMIDE	3440	C1=COC(=C1)CNC2=CC(=C(C=C2C(=O)O)S(=O)(=O)N)Cl	Infections and infestations	Influenza	1	1.40867e-08	0	1
FUROSEMIDE	FUROSEMIDE	3440	C1=COC(=C1)CNC2=CC(=C(C=C2C(=O)O)S(=O)(=O)N)Cl	Infections and infestations	Septic shock	1	1.62158e-21	0	1
FUROSEMIDE	FUROSEMIDE	3440	C1=COC(=C1)CNC2=CC(=C(C=C2C(=O)O)S(=O)(=O)N)Cl	Infections and infestations	Urinary tract infection	1	4.43447e-10	0	1
FUROSEMIDE	FUROSEMIDE	3440	C1=COC(=C1)CNC2=CC(=C(C=C2C(=O)O)S(=O)(=O)N)Cl	Injury, poisoning and procedural complications	Brain herniation	1	3.50664e-05	0	0
FUROSEMIDE	FUROSEMIDE	3440	C1=COC(=C1)CNC2=CC(=C(C=C2C(=O)O)S(=O)(=O)N)Cl	Injury, poisoning and procedural complications	Exposure during pregnancy	1	1.9629e-19	0	0
FUROSEMIDE	FUROSEMIDE	3440	C1=COC(=C1)CNC2=CC(=C(C=C2C(=O)O)S(=O)(=O)N)Cl	Injury, poisoning and procedural complications	Fall	1	1.50926e-05	0	0
FUROSEMIDE	FUROSEMIDE	3440	C1=COC(=C1)CNC2=CC(=C(C=C2C(=O)O)S(=O)(=O)N)Cl	Injury, poisoning and procedural complications	Intentional overdose	1	2.46984e-05	0	0
FUROSEMIDE	FUROSEMIDE	3440	C1=COC(=C1)CNC2=CC(=C(C=C2C(=O)O)S(=O)(=O)N)Cl	Injury, poisoning and procedural complications	Poisoning deliberate	1	2.57777e-05	0	0
FUROSEMIDE	FUROSEMIDE	3440	C1=COC(=C1)CNC2=CC(=C(C=C2C(=O)O)S(=O)(=O)N)Cl	Injury, poisoning and procedural complications	Product administration error	1	0.6884	1	0
FUROSEMIDE	FUROSEMIDE	3440	C1=COC(=C1)CNC2=CC(=C(C=C2C(=O)O)S(=O)(=O)N)Cl	Injury, poisoning and procedural complications	Vasoplegia syndrome	1	1.39266e-08	0	0
FUROSEMIDE	FUROSEMIDE	3440	C1=COC(=C1)CNC2=CC(=C(C=C2C(=O)O)S(=O)(=O)N)Cl	Injury, poisoning and procedural complications	Wrong rate	1	0.6884	1	0
FUROSEMIDE	FUROSEMIDE	3440	C1=COC(=C1)CNC2=CC(=C(C=C2C(=O)O)S(=O)(=O)N)Cl	Investigations	Aspartate aminotransferase increased	1	9.14595e-05	0	1
LASIX	FUROSEMIDE	3440	C1=COC(=C1)CNC2=CC(=C(C=C2C(=O)O)S(=O)(=O)N)Cl	Investigations	Blood glucose increased	1	8.97196e-29	0	1
FUROSEMIDE	FUROSEMIDE	3440	C1=COC(=C1)CNC2=CC(=C(C=C2C(=O)O)S(=O)(=O)N)Cl	Investigations	Blood osmolarity increased	1	0.000395552	0	0
LASIX	FUROSEMIDE	3440	C1=COC(=C1)CNC2=CC(=C(C=C2C(=O)O)S(=O)(=O)N)Cl	Investigations	Blood potassium decreased	1	2.28963e-22	0	1
FUROSEMIDE	FUROSEMIDE	3440	C1=COC(=C1)CNC2=CC(=C(C=C2C(=O)O)S(=O)(=O)N)Cl	Investigations	Blood sodium decreased	1	0.000395552	0	1
FUROSEMIDE	FUROSEMIDE	3440	C1=COC(=C1)CNC2=CC(=C(C=C2C(=O)O)S(=O)(=O)N)Cl	Investigations	Carbohydrate antigen 125 increased	1	0.999981	1	0
FUROSEMIDE	FUROSEMIDE	3440	C1=COC(=C1)CNC2=CC(=C(C=C2C(=O)O)S(=O)(=O)N)Cl	Investigations	Electrocardiogram qt prolonged	1	2.57777e-05	0	0
FUROSEMIDE	FUROSEMIDE	3440	C1=COC(=C1)CNC2=CC(=C(C=C2C(=O)O)S(=O)(=O)N)Cl	Investigations	Gamma-glutamyltransferase increased	1	9.14595e-05	0	1
FUROSEMIDE	FUROSEMIDE	3440	C1=COC(=C1)CNC2=CC(=C(C=C2C(=O)O)S(=O)(=O)N)Cl	Investigations	Transaminases increased	1	8.01303e-05	0	1
FUROSEMIDE	FUROSEMIDE	3440	C1=COC(=C1)CNC2=CC(=C(C=C2C(=O)O)S(=O)(=O)N)Cl	Metabolism and nutrition disorders	Abnormal loss of weight	1	7.82217e-12	0	1
LASIX	FUROSEMIDE	3440	C1=COC(=C1)CNC2=CC(=C(C=C2C(=O)O)S(=O)(=O)N)Cl	Metabolism and nutrition disorders	Cachexia	1	0.00107588	0	1
FUROSEMIDE	FUROSEMIDE	3440	C1=COC(=C1)CNC2=CC(=C(C=C2C(=O)O)S(=O)(=O)N)Cl	Metabolism and nutrition disorders	Central obesity	1	0.999921	1	0
LASIX	FUROSEMIDE	3440	C1=COC(=C1)CNC2=CC(=C(C=C2C(=O)O)S(=O)(=O)N)Cl	Metabolism and nutrition disorders	Decreased appetite	1	0.00107588	0	1
FUROSEMIDE	FUROSEMIDE	3440	C1=COC(=C1)CNC2=CC(=C(C=C2C(=O)O)S(=O)(=O)N)Cl	Metabolism and nutrition disorders	Hyperkalaemia	1	3.8642e-27	0	1
FUROSEMIDE	FUROSEMIDE	3440	C1=COC(=C1)CNC2=CC(=C(C=C2C(=O)O)S(=O)(=O)N)Cl	Metabolism and nutrition disorders	Hypernatraemia	1	2.57777e-05	0	1
FUROSEMIDE	FUROSEMIDE	3440	C1=COC(=C1)CNC2=CC(=C(C=C2C(=O)O)S(=O)(=O)N)Cl	Metabolism and nutrition disorders	Hypocalcaemia	1	0.999967	1	1
FUROSEMIDE	FUROSEMIDE	3440	C1=COC(=C1)CNC2=CC(=C(C=C2C(=O)O)S(=O)(=O)N)Cl	Metabolism and nutrition disorders	Hypokalaemia	1	6.57264e-21	0	1
FUROSEMIDE	FUROSEMIDE	3440	C1=COC(=C1)CNC2=CC(=C(C=C2C(=O)O)S(=O)(=O)N)Cl	Metabolism and nutrition disorders	Hypovolaemia	1	0.0070634	0	1
FUROSEMIDE	FUROSEMIDE	3440	C1=COC(=C1)CNC2=CC(=C(C=C2C(=O)O)S(=O)(=O)N)Cl	Metabolism and nutrition disorders	Lactic acidosis	1	9.62328e-18	0	1
FUROSEMIDE	FUROSEMIDE	3440	C1=COC(=C1)CNC2=CC(=C(C=C2C(=O)O)S(=O)(=O)N)Cl	Metabolism and nutrition disorders	Metabolic alkalosis	1	1.50926e-05	0	1
FUROSEMIDE	FUROSEMIDE	3440	C1=COC(=C1)CNC2=CC(=C(C=C2C(=O)O)S(=O)(=O)N)Cl	Musculoskeletal and connective tissue disorders	Muscular weakness	1	1	1	1
FUROSEMIDE	FUROSEMIDE	3440	C1=COC(=C1)CNC2=CC(=C(C=C2C(=O)O)S(=O)(=O)N)Cl	Neoplasms benign, malignant and unspecified (incl cysts and polyps)	Metastases to liver	1	4.13051e-19	0	1
FUROSEMIDE	FUROSEMIDE	3440	C1=COC(=C1)CNC2=CC(=C(C=C2C(=O)O)S(=O)(=O)N)Cl	Neoplasms benign, malignant and unspecified (incl cysts and polyps)	Metastases to peritoneum	1	4.13051e-19	0	1
LASIX	FUROSEMIDE	3440	C1=COC(=C1)CNC2=CC(=C(C=C2C(=O)O)S(=O)(=O)N)Cl	Nervous system disorders	Cerebral infarction	1	1.99975e-13	0	1
FUROSEMIDE	FUROSEMIDE	3440	C1=COC(=C1)CNC2=CC(=C(C=C2C(=O)O)S(=O)(=O)N)Cl	Nervous system disorders	Coma	1	1.30402e-28	0	1
FUROSEMIDE	FUROSEMIDE	3440	C1=COC(=C1)CNC2=CC(=C(C=C2C(=O)O)S(=O)(=O)N)Cl	Nervous system disorders	Intracranial hypotension	1	1.48201e-17	0	0
FUROSEMIDE	FUROSEMIDE	3440	C1=COC(=C1)CNC2=CC(=C(C=C2C(=O)O)S(=O)(=O)N)Cl	Nervous system disorders	Nervous system disorder	1	0.0205124	0	1
FUROSEMIDE	FUROSEMIDE	3440	C1=COC(=C1)CNC2=CC(=C(C=C2C(=O)O)S(=O)(=O)N)Cl	Nervous system disorders	Paraesthesia	1	2.60954e-13	0	1
FUROSEMIDE	FUROSEMIDE	3440	C1=COC(=C1)CNC2=CC(=C(C=C2C(=O)O)S(=O)(=O)N)Cl	Nervous system disorders	Senile dementia	1	2.43794e-10	0	0
FUROSEMIDE	FUROSEMIDE	3440	C1=COC(=C1)CNC2=CC(=C(C=C2C(=O)O)S(=O)(=O)N)Cl	Nervous system disorders	Syncope	1	4.76511e-05	0	1
FUROSEMIDE	FUROSEMIDE	3440	C1=COC(=C1)CNC2=CC(=C(C=C2C(=O)O)S(=O)(=O)N)Cl	Pregnancy, puerperium and perinatal conditions	Premature delivery	1	0.770118	1	1
FUROSEMIDE	FUROSEMIDE	3440	C1=COC(=C1)CNC2=CC(=C(C=C2C(=O)O)S(=O)(=O)N)Cl	Psychiatric disorders	Anxiety	1	1.71797e-11	0	1
FUROSEMIDE	FUROSEMIDE	3440	C1=COC(=C1)CNC2=CC(=C(C=C2C(=O)O)S(=O)(=O)N)Cl	Renal and urinary disorders	Acute kidney injury	1	0.106335	0	1
FUROSEMIDE	FUROSEMIDE	3440	C1=COC(=C1)CNC2=CC(=C(C=C2C(=O)O)S(=O)(=O)N)Cl	Renal and urinary disorders	Chronic kidney disease	1	5.04193e-32	0	1
FUROSEMIDE	FUROSEMIDE	3440	C1=COC(=C1)CNC2=CC(=C(C=C2C(=O)O)S(=O)(=O)N)Cl	Renal and urinary disorders	Dysuria	1	3.42027e-16	0	1
FUROSEMIDE	FUROSEMIDE	3440	C1=COC(=C1)CNC2=CC(=C(C=C2C(=O)O)S(=O)(=O)N)Cl	Renal and urinary disorders	Hydronephrosis	1	3.93514e-11	0	1
FUROSEMIDE	FUROSEMIDE	3440	C1=COC(=C1)CNC2=CC(=C(C=C2C(=O)O)S(=O)(=O)N)Cl	Renal and urinary disorders	Polyuria	1	0.481152	0	1
FUROSEMIDE	FUROSEMIDE	3440	C1=COC(=C1)CNC2=CC(=C(C=C2C(=O)O)S(=O)(=O)N)Cl	Reproductive system and breast disorders	Postmenopausal haemorrhage	1	1.8891e-06	0	0
FUROSEMIDE	FUROSEMIDE	3440	C1=COC(=C1)CNC2=CC(=C(C=C2C(=O)O)S(=O)(=O)N)Cl	Respiratory, thoracic and mediastinal disorders	Dyspnoea	1	3.1262e-18	0	1
FUROSEMIDE	FUROSEMIDE	3440	C1=COC(=C1)CNC2=CC(=C(C=C2C(=O)O)S(=O)(=O)N)Cl	Respiratory, thoracic and mediastinal disorders	Obliterative bronchiolitis	1	0.0205124	0	0
FUROSEMIDE	FUROSEMIDE	3440	C1=COC(=C1)CNC2=CC(=C(C=C2C(=O)O)S(=O)(=O)N)Cl	Respiratory, thoracic and mediastinal disorders	Pneumothorax	1	1.91704e-15	0	0
LASIX	FUROSEMIDE	3440	C1=COC(=C1)CNC2=CC(=C(C=C2C(=O)O)S(=O)(=O)N)Cl	Respiratory, thoracic and mediastinal disorders	Pulmonary hypertension	1	3.51832e-15	0	1
FUROSEMIDE	FUROSEMIDE	3440	C1=COC(=C1)CNC2=CC(=C(C=C2C(=O)O)S(=O)(=O)N)Cl	Respiratory, thoracic and mediastinal disorders	Respiratory acidosis	1	5.21541e-34	0	0
FUROSEMIDE	FUROSEMIDE	3440	C1=COC(=C1)CNC2=CC(=C(C=C2C(=O)O)S(=O)(=O)N)Cl	Skin and subcutaneous tissue disorders	Chronic cutaneous lupus erythematosus	1	5.71595e-34	0	0
FUROSEMIDE	FUROSEMIDE	3440	C1=COC(=C1)CNC2=CC(=C(C=C2C(=O)O)S(=O)(=O)N)Cl	Skin and subcutaneous tissue disorders	Eczema	1	8.7339e-10	0	1
FUROSEMIDE	FUROSEMIDE	3440	C1=COC(=C1)CNC2=CC(=C(C=C2C(=O)O)S(=O)(=O)N)Cl	Skin and subcutaneous tissue disorders	Rash macular	1	7.23845e-06	0	1
FUROSEMIDE	FUROSEMIDE	3440	C1=COC(=C1)CNC2=CC(=C(C=C2C(=O)O)S(=O)(=O)N)Cl	Skin and subcutaneous tissue disorders	Rash maculo-papular	1	0.266173	0	1
FUROSEMIDE	FUROSEMIDE	3440	C1=COC(=C1)CNC2=CC(=C(C=C2C(=O)O)S(=O)(=O)N)Cl	Skin and subcutaneous tissue disorders	Rash morbilliform	1	0.999995	1	1
FUROSEMIDE	FUROSEMIDE	3440	C1=COC(=C1)CNC2=CC(=C(C=C2C(=O)O)S(=O)(=O)N)Cl	Skin and subcutaneous tissue disorders	Skin disorder	1	5.92553e-38	0	1
FUROSEMIDE	FUROSEMIDE	3440	C1=COC(=C1)CNC2=CC(=C(C=C2C(=O)O)S(=O)(=O)N)Cl	Skin and subcutaneous tissue disorders	Toxic skin eruption	1	4.66919e-35	0	1
LASIX	FUROSEMIDE	3440	C1=COC(=C1)CNC2=CC(=C(C=C2C(=O)O)S(=O)(=O)N)Cl	Surgical and medical procedures	Fluid replacement	1	1.3768e-23	0	0
FUROSEMIDE	FUROSEMIDE	3440	C1=COC(=C1)CNC2=CC(=C(C=C2C(=O)O)S(=O)(=O)N)Cl	Surgical and medical procedures	Multiple drug therapy	1	0.529418	1	0
FUROSEMIDE	FUROSEMIDE	3440	C1=COC(=C1)CNC2=CC(=C(C=C2C(=O)O)S(=O)(=O)N)Cl	Vascular disorders	Haemodynamic instability	1	6.73419e-07	0	1
LASIX	FUROSEMIDE	3440	C1=COC(=C1)CNC2=CC(=C(C=C2C(=O)O)S(=O)(=O)N)Cl	Vascular disorders	Hypotension	1	0.113973	0	1
FUROSEMIDE	FUROSEMIDE	3440	C1=COC(=C1)CNC2=CC(=C(C=C2C(=O)O)S(=O)(=O)N)Cl	Vascular disorders	Orthostatic hypotension	1	3.35634e-06	0	1
FUROSEMIDE	FUROSEMIDE	3440	C1=COC(=C1)CNC2=CC(=C(C=C2C(=O)O)S(=O)(=O)N)Cl	Vascular disorders	Shock haemorrhagic	1	8.02862e-09	0	1
PROPAFENONE	PROPAFENONE	4932	CCCNCC(COC1=CC=CC=C1C(=O)CCC2=CC=CC=C2)O	Cardiac disorders	Arrhythmia	1	0.539592	1	1
PROPAFENONE	PROPAFENONE	4932	CCCNCC(COC1=CC=CC=C1C(=O)CCC2=CC=CC=C2)O	Cardiac disorders	Atrial fibrillation	1	1	1	1
PROPAFENONE	PROPAFENONE	4932	CCCNCC(COC1=CC=CC=C1C(=O)CCC2=CC=CC=C2)O	Cardiac disorders	Bradycardia	1	0.55904	1	1
PROPAFENONE	PROPAFENONE	4932	CCCNCC(COC1=CC=CC=C1C(=O)CCC2=CC=CC=C2)O	Cardiac disorders	Palpitations	1	0.55904	1	1
PROPAFENONE	PROPAFENONE	4932	CCCNCC(COC1=CC=CC=C1C(=O)CCC2=CC=CC=C2)O	Cardiac disorders	Sinus node dysfunction	1	0.999998	1	1
PROPAFENONE	PROPAFENONE	4932	CCCNCC(COC1=CC=CC=C1C(=O)CCC2=CC=CC=C2)O	Eye disorders	Vision blurred	1	0.874905	1	1
PROPAFENONE	PROPAFENONE	4932	CCCNCC(COC1=CC=CC=C1C(=O)CCC2=CC=CC=C2)O	General disorders and administration site conditions	Asthenia	1	0.834046	1	1
PROPAFENONE	PROPAFENONE	4932	CCCNCC(COC1=CC=CC=C1C(=O)CCC2=CC=CC=C2)O	Injury, poisoning and procedural complications	Product use in unapproved indication	1	0.98801	1	0
PROPAFENONE	PROPAFENONE	4932	CCCNCC(COC1=CC=CC=C1C(=O)CCC2=CC=CC=C2)O	Investigations	Laboratory test abnormal	1	0.999998	1	0
PROPAFENONE	PROPAFENONE	4932	CCCNCC(COC1=CC=CC=C1C(=O)CCC2=CC=CC=C2)O	Investigations	Weight decreased	1	0.99997	1	1
PROPAFENONE	PROPAFENONE	4932	CCCNCC(COC1=CC=CC=C1C(=O)CCC2=CC=CC=C2)O	Neoplasms benign, malignant and unspecified (incl cysts and polyps)	Breast cancer	1	0.999596	1	0
PROPAFENONE	PROPAFENONE	4932	CCCNCC(COC1=CC=CC=C1C(=O)CCC2=CC=CC=C2)O	Nervous system disorders	Dizziness	1	0.771674	1	1
PROPAFENONE	PROPAFENONE	4932	CCCNCC(COC1=CC=CC=C1C(=O)CCC2=CC=CC=C2)O	Vascular disorders	Hypotension	1	0.937523	1	1
NADOLOL	NADOLOL	39147	CC(C)(C)NCC(COC1=CC=CC2=C1C[C@@H]([C@@H](C2)O)O)O	Cardiac disorders	Bradycardia	1	0.0394735	0	1
NADOLOL	NADOLOL	39147	CC(C)(C)NCC(COC1=CC=CC2=C1C[C@@H]([C@@H](C2)O)O)O	Cardiac disorders	Torsade de pointes	1	0.0394735	0	1
NADOLOL	NADOLOL	39147	CC(C)(C)NCC(COC1=CC=CC2=C1C[C@@H]([C@@H](C2)O)O)O	Injury, poisoning and procedural complications	Product use in unapproved indication	1	1.35443e-11	0	0
NADOLOL	NADOLOL	39147	CC(C)(C)NCC(COC1=CC=CC2=C1C[C@@H]([C@@H](C2)O)O)O	Metabolism and nutrition disorders	Hypokalaemia	1	0.815373	1	1
NADOLOL	NADOLOL	39147	CC(C)(C)NCC(COC1=CC=CC2=C1C[C@@H]([C@@H](C2)O)O)O	Metabolism and nutrition disorders	Hypomagnesaemia	1	0.815373	1	0
NADOLOL	NADOLOL	39147	CC(C)(C)NCC(COC1=CC=CC2=C1C[C@@H]([C@@H](C2)O)O)O	Nervous system disorders	Depressed level of consciousness	1	0.940476	1	0
NADOLOL	NADOLOL	39147	CC(C)(C)NCC(COC1=CC=CC2=C1C[C@@H]([C@@H](C2)O)O)O	Nervous system disorders	Paraesthesia	1	0.0394735	0	1
SIMVASTATIN	SIMVASTATIN	54454	CCC(C)(C)C(=O)O[C@H]1C[C@H](C=C2[C@H]1[C@H]([C@H](C=C2)C)CC[C@@H]3C[C@H](CC(=O)O3)O)C	Blood and lymphatic system disorders	Eosinophilia	1	0.724724	1	1
SIMVASTATIN	SIMVASTATIN	54454	CCC(C)(C)C(=O)O[C@H]1C[C@H](C=C2[C@H]1[C@H]([C@H](C=C2)C)CC[C@@H]3C[C@H](CC(=O)O3)O)C	Cardiac disorders	Angina pectoris	1	1	1	1
SIMVASTATIN	SIMVASTATIN	54454	CCC(C)(C)C(=O)O[C@H]1C[C@H](C=C2[C@H]1[C@H]([C@H](C=C2)C)CC[C@@H]3C[C@H](CC(=O)O3)O)C	Cardiac disorders	Atrial fibrillation	1	0.999995	1	1
SIMVASTATIN	SIMVASTATIN	54454	CCC(C)(C)C(=O)O[C@H]1C[C@H](C=C2[C@H]1[C@H]([C@H](C=C2)C)CC[C@@H]3C[C@H](CC(=O)O3)O)C	Cardiac disorders	Left ventricular hypertrophy	1	1	1	1
SIMVASTATIN	SIMVASTATIN	54454	CCC(C)(C)C(=O)O[C@H]1C[C@H](C=C2[C@H]1[C@H]([C@H](C=C2)C)CC[C@@H]3C[C@H](CC(=O)O3)O)C	Cardiac disorders	Pericardial effusion	1	0.999984	1	0
SIMVASTATIN	SIMVASTATIN	54454	CCC(C)(C)C(=O)O[C@H]1C[C@H](C=C2[C@H]1[C@H]([C@H](C=C2)C)CC[C@@H]3C[C@H](CC(=O)O3)O)C	Endocrine disorders	Hyperthyroidism	1	0.999998	1	1
SIMVASTATIN	SIMVASTATIN	54454	CCC(C)(C)C(=O)O[C@H]1C[C@H](C=C2[C@H]1[C@H]([C@H](C=C2)C)CC[C@@H]3C[C@H](CC(=O)O3)O)C	Eye disorders	Dry eye	1	1	1	1
SIMVASTATIN	SIMVASTATIN	54454	CCC(C)(C)C(=O)O[C@H]1C[C@H](C=C2[C@H]1[C@H]([C@H](C=C2)C)CC[C@@H]3C[C@H](CC(=O)O3)O)C	Eye disorders	Eyelid ptosis	1	0.999994	1	1
SIMVASTATIN	SIMVASTATIN	54454	CCC(C)(C)C(=O)O[C@H]1C[C@H](C=C2[C@H]1[C@H]([C@H](C=C2)C)CC[C@@H]3C[C@H](CC(=O)O3)O)C	Gastrointestinal disorders	Abdominal distension	1	0.997339	1	1
SIMVASTATIN	SIMVASTATIN	54454	CCC(C)(C)C(=O)O[C@H]1C[C@H](C=C2[C@H]1[C@H]([C@H](C=C2)C)CC[C@@H]3C[C@H](CC(=O)O3)O)C	Gastrointestinal disorders	Anal fissure	1	0.999999	1	1
SIMVASTATIN	SIMVASTATIN	54454	CCC(C)(C)C(=O)O[C@H]1C[C@H](C=C2[C@H]1[C@H]([C@H](C=C2)C)CC[C@@H]3C[C@H](CC(=O)O3)O)C	Gastrointestinal disorders	Diverticulum intestinal	1	0.0146797	0	0
SIMVASTATIN	SIMVASTATIN	54454	CCC(C)(C)C(=O)O[C@H]1C[C@H](C=C2[C@H]1[C@H]([C@H](C=C2)C)CC[C@@H]3C[C@H](CC(=O)O3)O)C	Gastrointestinal disorders	Gastrointestinal disorder	1	0.980059	1	1
SIMVASTATIN	SIMVASTATIN	54454	CCC(C)(C)C(=O)O[C@H]1C[C@H](C=C2[C@H]1[C@H]([C@H](C=C2)C)CC[C@@H]3C[C@H](CC(=O)O3)O)C	Gastrointestinal disorders	Pancreatitis relapsing	1	0.0146797	0	0
SIMVASTATIN	SIMVASTATIN	54454	CCC(C)(C)C(=O)O[C@H]1C[C@H](C=C2[C@H]1[C@H]([C@H](C=C2)C)CC[C@@H]3C[C@H](CC(=O)O3)O)C	General disorders and administration site conditions	Adverse drug reaction	1	0.999987	1	0
SIMVASTATIN	SIMVASTATIN	54454	CCC(C)(C)C(=O)O[C@H]1C[C@H](C=C2[C@H]1[C@H]([C@H](C=C2)C)CC[C@@H]3C[C@H](CC(=O)O3)O)C	General disorders and administration site conditions	Asthenia	1	0.000125521	0	1
SIMVASTATIN	SIMVASTATIN	54454	CCC(C)(C)C(=O)O[C@H]1C[C@H](C=C2[C@H]1[C@H]([C@H](C=C2)C)CC[C@@H]3C[C@H](CC(=O)O3)O)C	General disorders and administration site conditions	Chest pain	1	0.999999	1	1
SIMVASTATIN	SIMVASTATIN	54454	CCC(C)(C)C(=O)O[C@H]1C[C@H](C=C2[C@H]1[C@H]([C@H](C=C2)C)CC[C@@H]3C[C@H](CC(=O)O3)O)C	General disorders and administration site conditions	General physical health deterioration	1	5.35624e-05	0	0
SIMVASTATIN	SIMVASTATIN	54454	CCC(C)(C)C(=O)O[C@H]1C[C@H](C=C2[C@H]1[C@H]([C@H](C=C2)C)CC[C@@H]3C[C@H](CC(=O)O3)O)C	General disorders and administration site conditions	Swelling face	1	0.988574	1	1
SIMVASTATIN	SIMVASTATIN	54454	CCC(C)(C)C(=O)O[C@H]1C[C@H](C=C2[C@H]1[C@H]([C@H](C=C2)C)CC[C@@H]3C[C@H](CC(=O)O3)O)C	General disorders and administration site conditions	Therapeutic product effect incomplete	1	0.999475	1	0
SIMVASTATIN	SIMVASTATIN	54454	CCC(C)(C)C(=O)O[C@H]1C[C@H](C=C2[C@H]1[C@H]([C@H](C=C2)C)CC[C@@H]3C[C@H](CC(=O)O3)O)C	Hepatobiliary disorders	Autoimmune hepatitis	1	1	1	1
SIMVASTATIN	SIMVASTATIN	54454	CCC(C)(C)C(=O)O[C@H]1C[C@H](C=C2[C@H]1[C@H]([C@H](C=C2)C)CC[C@@H]3C[C@H](CC(=O)O3)O)C	Hepatobiliary disorders	Cholestatic liver injury	1	0.642502	1	0
SIMVASTATIN	SIMVASTATIN	54454	CCC(C)(C)C(=O)O[C@H]1C[C@H](C=C2[C@H]1[C@H]([C@H](C=C2)C)CC[C@@H]3C[C@H](CC(=O)O3)O)C	Hepatobiliary disorders	Drug-induced liver injury	1	1	1	1
SIMVASTATIN	SIMVASTATIN	54454	CCC(C)(C)C(=O)O[C@H]1C[C@H](C=C2[C@H]1[C@H]([C@H](C=C2)C)CC[C@@H]3C[C@H](CC(=O)O3)O)C	Hepatobiliary disorders	Hepatic function abnormal	1	0.99217	1	1
SIMVASTATIN	SIMVASTATIN	54454	CCC(C)(C)C(=O)O[C@H]1C[C@H](C=C2[C@H]1[C@H]([C@H](C=C2)C)CC[C@@H]3C[C@H](CC(=O)O3)O)C	Hepatobiliary disorders	Hepatic steatosis	1	1	1	1
SIMVASTATIN	SIMVASTATIN	54454	CCC(C)(C)C(=O)O[C@H]1C[C@H](C=C2[C@H]1[C@H]([C@H](C=C2)C)CC[C@@H]3C[C@H](CC(=O)O3)O)C	Hepatobiliary disorders	Hepatotoxicity	1	1	1	1
SIMVASTATIN	SIMVASTATIN	54454	CCC(C)(C)C(=O)O[C@H]1C[C@H](C=C2[C@H]1[C@H]([C@H](C=C2)C)CC[C@@H]3C[C@H](CC(=O)O3)O)C	Hepatobiliary disorders	Hypertransaminasaemia	1	0.999531	1	1
ZOCOR	SIMVASTATIN	54454	CCC(C)(C)C(=O)O[C@H]1C[C@H](C=C2[C@H]1[C@H]([C@H](C=C2)C)CC[C@@H]3C[C@H](CC(=O)O3)O)C	Hepatobiliary disorders	Liver injury	1	1	1	1
SIMVASTATIN	SIMVASTATIN	54454	CCC(C)(C)C(=O)O[C@H]1C[C@H](C=C2[C@H]1[C@H]([C@H](C=C2)C)CC[C@@H]3C[C@H](CC(=O)O3)O)C	Infections and infestations	Cellulitis	1	0.932367	1	0
SIMVASTATIN	SIMVASTATIN	54454	CCC(C)(C)C(=O)O[C@H]1C[C@H](C=C2[C@H]1[C@H]([C@H](C=C2)C)CC[C@@H]3C[C@H](CC(=O)O3)O)C	Infections and infestations	Localised infection	1	0.999964	1	1
SIMVASTATIN	SIMVASTATIN	54454	CCC(C)(C)C(=O)O[C@H]1C[C@H](C=C2[C@H]1[C@H]([C@H](C=C2)C)CC[C@@H]3C[C@H](CC(=O)O3)O)C	Infections and infestations	Sepsis	1	1	1	1
SIMVASTATIN	SIMVASTATIN	54454	CCC(C)(C)C(=O)O[C@H]1C[C@H](C=C2[C@H]1[C@H]([C@H](C=C2)C)CC[C@@H]3C[C@H](CC(=O)O3)O)C	Infections and infestations	Sinusitis	1	1	1	1
SIMVASTATIN	SIMVASTATIN	54454	CCC(C)(C)C(=O)O[C@H]1C[C@H](C=C2[C@H]1[C@H]([C@H](C=C2)C)CC[C@@H]3C[C@H](CC(=O)O3)O)C	Infections and infestations	Urinary tract infection	1	1	1	1
SIMVASTATIN	SIMVASTATIN	54454	CCC(C)(C)C(=O)O[C@H]1C[C@H](C=C2[C@H]1[C@H]([C@H](C=C2)C)CC[C@@H]3C[C@H](CC(=O)O3)O)C	Injury, poisoning and procedural complications	Labelled drug-drug interaction medication error	1	0.999944	1	0
SIMVASTATIN	SIMVASTATIN	54454	CCC(C)(C)C(=O)O[C@H]1C[C@H](C=C2[C@H]1[C@H]([C@H](C=C2)C)CC[C@@H]3C[C@H](CC(=O)O3)O)C	Injury, poisoning and procedural complications	Muscle rupture	1	0.999969	1	1
SIMVASTATIN	SIMVASTATIN	54454	CCC(C)(C)C(=O)O[C@H]1C[C@H](C=C2[C@H]1[C@H]([C@H](C=C2)C)CC[C@@H]3C[C@H](CC(=O)O3)O)C	Investigations	Alanine aminotransferase increased	1	0.999946	1	1
SIMVASTATIN	SIMVASTATIN	54454	CCC(C)(C)C(=O)O[C@H]1C[C@H](C=C2[C@H]1[C@H]([C@H](C=C2)C)CC[C@@H]3C[C@H](CC(=O)O3)O)C	Investigations	Blood albumin decreased	1	0.99909	1	0
SIMVASTATIN	SIMVASTATIN	54454	CCC(C)(C)C(=O)O[C@H]1C[C@H](C=C2[C@H]1[C@H]([C@H](C=C2)C)CC[C@@H]3C[C@H](CC(=O)O3)O)C	Investigations	Blood bilirubin increased	1	0.999946	1	1
SIMVASTATIN	SIMVASTATIN	54454	CCC(C)(C)C(=O)O[C@H]1C[C@H](C=C2[C@H]1[C@H]([C@H](C=C2)C)CC[C@@H]3C[C@H](CC(=O)O3)O)C	Investigations	Blood calcium decreased	1	0.99909	1	0
SIMVASTATIN	SIMVASTATIN	54454	CCC(C)(C)C(=O)O[C@H]1C[C@H](C=C2[C@H]1[C@H]([C@H](C=C2)C)CC[C@@H]3C[C@H](CC(=O)O3)O)C	Investigations	Blood creatine phosphokinase	1	0.997339	1	0
SIMVASTATIN	SIMVASTATIN	54454	CCC(C)(C)C(=O)O[C@H]1C[C@H](C=C2[C@H]1[C@H]([C@H](C=C2)C)CC[C@@H]3C[C@H](CC(=O)O3)O)C	Investigations	Blood creatine phosphokinase increased	1	0.997339	1	1
SIMVASTATIN	SIMVASTATIN	54454	CCC(C)(C)C(=O)O[C@H]1C[C@H](C=C2[C@H]1[C@H]([C@H](C=C2)C)CC[C@@H]3C[C@H](CC(=O)O3)O)C	Investigations	Blood creatinine decreased	1	0.999946	1	0
SIMVASTATIN	SIMVASTATIN	54454	CCC(C)(C)C(=O)O[C@H]1C[C@H](C=C2[C@H]1[C@H]([C@H](C=C2)C)CC[C@@H]3C[C@H](CC(=O)O3)O)C	Investigations	Blood glucose abnormal	1	0.967456	1	0
SIMVASTATIN	SIMVASTATIN	54454	CCC(C)(C)C(=O)O[C@H]1C[C@H](C=C2[C@H]1[C@H]([C@H](C=C2)C)CC[C@@H]3C[C@H](CC(=O)O3)O)C	Investigations	Blood potassium decreased	1	0.999946	1	0
SIMVASTATIN	SIMVASTATIN	54454	CCC(C)(C)C(=O)O[C@H]1C[C@H](C=C2[C@H]1[C@H]([C@H](C=C2)C)CC[C@@H]3C[C@H](CC(=O)O3)O)C	Investigations	Blood potassium increased	1	0.999946	1	1
SIMVASTATIN	SIMVASTATIN	54454	CCC(C)(C)C(=O)O[C@H]1C[C@H](C=C2[C@H]1[C@H]([C@H](C=C2)C)CC[C@@H]3C[C@H](CC(=O)O3)O)C	Investigations	Blood sodium decreased	1	0.86996	1	0
SIMVASTATIN	SIMVASTATIN	54454	CCC(C)(C)C(=O)O[C@H]1C[C@H](C=C2[C@H]1[C@H]([C@H](C=C2)C)CC[C@@H]3C[C@H](CC(=O)O3)O)C	Investigations	Blood sodium increased	1	0.99909	1	0
SIMVASTATIN	SIMVASTATIN	54454	CCC(C)(C)C(=O)O[C@H]1C[C@H](C=C2[C@H]1[C@H]([C@H](C=C2)C)CC[C@@H]3C[C@H](CC(=O)O3)O)C	Investigations	Haematocrit decreased	1	0.99909	1	0
SIMVASTATIN	SIMVASTATIN	54454	CCC(C)(C)C(=O)O[C@H]1C[C@H](C=C2[C@H]1[C@H]([C@H](C=C2)C)CC[C@@H]3C[C@H](CC(=O)O3)O)C	Investigations	High density lipoprotein increased	1	0.999946	1	0
SIMVASTATIN	SIMVASTATIN	54454	CCC(C)(C)C(=O)O[C@H]1C[C@H](C=C2[C@H]1[C@H]([C@H](C=C2)C)CC[C@@H]3C[C@H](CC(=O)O3)O)C	Investigations	Liver function test abnormal	1	0.999389	1	1
SIMVASTATIN	SIMVASTATIN	54454	CCC(C)(C)C(=O)O[C@H]1C[C@H](C=C2[C@H]1[C@H]([C@H](C=C2)C)CC[C@@H]3C[C@H](CC(=O)O3)O)C	Investigations	Low density lipoprotein increased	1	0.834494	1	1
SIMVASTATIN	SIMVASTATIN	54454	CCC(C)(C)C(=O)O[C@H]1C[C@H](C=C2[C@H]1[C@H]([C@H](C=C2)C)CC[C@@H]3C[C@H](CC(=O)O3)O)C	Investigations	Platelet count decreased	1	0.99909	1	1
SIMVASTATIN	SIMVASTATIN	54454	CCC(C)(C)C(=O)O[C@H]1C[C@H](C=C2[C@H]1[C@H]([C@H](C=C2)C)CC[C@@H]3C[C@H](CC(=O)O3)O)C	Investigations	Transaminases increased	1	1	1	1
SIMVASTATIN	SIMVASTATIN	54454	CCC(C)(C)C(=O)O[C@H]1C[C@H](C=C2[C@H]1[C@H]([C@H](C=C2)C)CC[C@@H]3C[C@H](CC(=O)O3)O)C	Investigations	Troponin t increased	1	0.834494	1	0
SIMVASTATIN	SIMVASTATIN	54454	CCC(C)(C)C(=O)O[C@H]1C[C@H](C=C2[C@H]1[C@H]([C@H](C=C2)C)CC[C@@H]3C[C@H](CC(=O)O3)O)C	Investigations	Weight decreased	1	5.35624e-05	0	1
SIMVASTATIN	SIMVASTATIN	54454	CCC(C)(C)C(=O)O[C@H]1C[C@H](C=C2[C@H]1[C@H]([C@H](C=C2)C)CC[C@@H]3C[C@H](CC(=O)O3)O)C	Metabolism and nutrition disorders	Dehydration	1	0.123442	0	1
SIMVASTATIN	SIMVASTATIN	54454	CCC(C)(C)C(=O)O[C@H]1C[C@H](C=C2[C@H]1[C@H]([C@H](C=C2)C)CC[C@@H]3C[C@H](CC(=O)O3)O)C	Metabolism and nutrition disorders	Diabetes mellitus	1	0.123442	0	1
SIMVASTATIN	SIMVASTATIN	54454	CCC(C)(C)C(=O)O[C@H]1C[C@H](C=C2[C@H]1[C@H]([C@H](C=C2)C)CC[C@@H]3C[C@H](CC(=O)O3)O)C	Metabolism and nutrition disorders	Dyslipidaemia	1	0.838172	1	1
SIMVASTATIN	SIMVASTATIN	54454	CCC(C)(C)C(=O)O[C@H]1C[C@H](C=C2[C@H]1[C@H]([C@H](C=C2)C)CC[C@@H]3C[C@H](CC(=O)O3)O)C	Metabolism and nutrition disorders	Electrolyte imbalance	1	0.834494	1	1
SIMVASTATIN	SIMVASTATIN	54454	CCC(C)(C)C(=O)O[C@H]1C[C@H](C=C2[C@H]1[C@H]([C@H](C=C2)C)CC[C@@H]3C[C@H](CC(=O)O3)O)C	Metabolism and nutrition disorders	Glucose tolerance impaired	1	0.838172	1	1
SIMVASTATIN	SIMVASTATIN	54454	CCC(C)(C)C(=O)O[C@H]1C[C@H](C=C2[C@H]1[C@H]([C@H](C=C2)C)CC[C@@H]3C[C@H](CC(=O)O3)O)C	Metabolism and nutrition disorders	Hyperkalaemia	1	0.123442	0	1
SIMVASTATIN	SIMVASTATIN	54454	CCC(C)(C)C(=O)O[C@H]1C[C@H](C=C2[C@H]1[C@H]([C@H](C=C2)C)CC[C@@H]3C[C@H](CC(=O)O3)O)C	Metabolism and nutrition disorders	Hyperlipidaemia	1	0.995758	1	0
SIMVASTATIN	SIMVASTATIN	54454	CCC(C)(C)C(=O)O[C@H]1C[C@H](C=C2[C@H]1[C@H]([C@H](C=C2)C)CC[C@@H]3C[C@H](CC(=O)O3)O)C	Metabolism and nutrition disorders	Malnutrition	1	0.997408	1	0
SIMVASTATIN	SIMVASTATIN	54454	CCC(C)(C)C(=O)O[C@H]1C[C@H](C=C2[C@H]1[C@H]([C@H](C=C2)C)CC[C@@H]3C[C@H](CC(=O)O3)O)C	Metabolism and nutrition disorders	Type 2 diabetes mellitus	1	0.998758	1	1
SIMVASTATIN	SIMVASTATIN	54454	CCC(C)(C)C(=O)O[C@H]1C[C@H](C=C2[C@H]1[C@H]([C@H](C=C2)C)CC[C@@H]3C[C@H](CC(=O)O3)O)C	Musculoskeletal and connective tissue disorders	Immune-mediated myositis	1	0.999343	1	0
SIMVASTATIN	SIMVASTATIN	54454	CCC(C)(C)C(=O)O[C@H]1C[C@H](C=C2[C@H]1[C@H]([C@H](C=C2)C)CC[C@@H]3C[C@H](CC(=O)O3)O)C	Musculoskeletal and connective tissue disorders	Lupus-like syndrome	1	0.99173	1	1
SIMVASTATIN	SIMVASTATIN	54454	CCC(C)(C)C(=O)O[C@H]1C[C@H](C=C2[C@H]1[C@H]([C@H](C=C2)C)CC[C@@H]3C[C@H](CC(=O)O3)O)C	Musculoskeletal and connective tissue disorders	Muscle discomfort	1	0.00246971	0	0
SIMVASTATIN	SIMVASTATIN	54454	CCC(C)(C)C(=O)O[C@H]1C[C@H](C=C2[C@H]1[C@H]([C@H](C=C2)C)CC[C@@H]3C[C@H](CC(=O)O3)O)C	Musculoskeletal and connective tissue disorders	Muscle rigidity	1	0.993803	1	1
SIMVASTATIN	SIMVASTATIN	54454	CCC(C)(C)C(=O)O[C@H]1C[C@H](C=C2[C@H]1[C@H]([C@H](C=C2)C)CC[C@@H]3C[C@H](CC(=O)O3)O)C	Musculoskeletal and connective tissue disorders	Muscle spasms	1	5.24596e-06	0	1
SIMVASTATIN	SIMVASTATIN	54454	CCC(C)(C)C(=O)O[C@H]1C[C@H](C=C2[C@H]1[C@H]([C@H](C=C2)C)CC[C@@H]3C[C@H](CC(=O)O3)O)C	Musculoskeletal and connective tissue disorders	Muscular weakness	1	0.870978	1	1
SIMVASTATIN	SIMVASTATIN	54454	CCC(C)(C)C(=O)O[C@H]1C[C@H](C=C2[C@H]1[C@H]([C@H](C=C2)C)CC[C@@H]3C[C@H](CC(=O)O3)O)C	Musculoskeletal and connective tissue disorders	Myalgia	1	0.372048	0	1
SIMVASTATIN	SIMVASTATIN	54454	CCC(C)(C)C(=O)O[C@H]1C[C@H](C=C2[C@H]1[C@H]([C@H](C=C2)C)CC[C@@H]3C[C@H](CC(=O)O3)O)C	Musculoskeletal and connective tissue disorders	Osteoarthritis	1	0.999999	1	1
SIMVASTATIN	SIMVASTATIN	54454	CCC(C)(C)C(=O)O[C@H]1C[C@H](C=C2[C@H]1[C@H]([C@H](C=C2)C)CC[C@@H]3C[C@H](CC(=O)O3)O)C	Musculoskeletal and connective tissue disorders	Polymyalgia rheumatica	1	1	1	1
SIMVASTATIN	SIMVASTATIN	54454	CCC(C)(C)C(=O)O[C@H]1C[C@H](C=C2[C@H]1[C@H]([C@H](C=C2)C)CC[C@@H]3C[C@H](CC(=O)O3)O)C	Musculoskeletal and connective tissue disorders	Rhabdomyolysis	1	0.999969	1	1
SIMVASTATIN	SIMVASTATIN	54454	CCC(C)(C)C(=O)O[C@H]1C[C@H](C=C2[C@H]1[C@H]([C@H](C=C2)C)CC[C@@H]3C[C@H](CC(=O)O3)O)C	Musculoskeletal and connective tissue disorders	Sjogren's syndrome	1	0.997007	1	0
SIMVASTATIN	SIMVASTATIN	54454	CCC(C)(C)C(=O)O[C@H]1C[C@H](C=C2[C@H]1[C@H]([C@H](C=C2)C)CC[C@@H]3C[C@H](CC(=O)O3)O)C	Nervous system disorders	Cerebral venous thrombosis	1	0.999891	1	0
SIMVASTATIN	SIMVASTATIN	54454	CCC(C)(C)C(=O)O[C@H]1C[C@H](C=C2[C@H]1[C@H]([C@H](C=C2)C)CC[C@@H]3C[C@H](CC(=O)O3)O)C	Nervous system disorders	Dizziness	1	0.372048	0	1
SIMVASTATIN	SIMVASTATIN	54454	CCC(C)(C)C(=O)O[C@H]1C[C@H](C=C2[C@H]1[C@H]([C@H](C=C2)C)CC[C@@H]3C[C@H](CC(=O)O3)O)C	Psychiatric disorders	Mental disorder	1	1	1	1
SIMVASTATIN	SIMVASTATIN	54454	CCC(C)(C)C(=O)O[C@H]1C[C@H](C=C2[C@H]1[C@H]([C@H](C=C2)C)CC[C@@H]3C[C@H](CC(=O)O3)O)C	Psychiatric disorders	Sleep disorder	1	0.997967	1	1
SIMVASTATIN	SIMVASTATIN	54454	CCC(C)(C)C(=O)O[C@H]1C[C@H](C=C2[C@H]1[C@H]([C@H](C=C2)C)CC[C@@H]3C[C@H](CC(=O)O3)O)C	Psychiatric disorders	Suicide attempt	1	1	1	1
SIMVASTATIN	SIMVASTATIN	54454	CCC(C)(C)C(=O)O[C@H]1C[C@H](C=C2[C@H]1[C@H]([C@H](C=C2)C)CC[C@@H]3C[C@H](CC(=O)O3)O)C	Renal and urinary disorders	Chromaturia	1	1	1	1
SIMVASTATIN	SIMVASTATIN	54454	CCC(C)(C)C(=O)O[C@H]1C[C@H](C=C2[C@H]1[C@H]([C@H](C=C2)C)CC[C@@H]3C[C@H](CC(=O)O3)O)C	Renal and urinary disorders	Renal failure	1	0.99966	1	1
SIMVASTATIN	SIMVASTATIN	54454	CCC(C)(C)C(=O)O[C@H]1C[C@H](C=C2[C@H]1[C@H]([C@H](C=C2)C)CC[C@@H]3C[C@H](CC(=O)O3)O)C	Respiratory, thoracic and mediastinal disorders	Interstitial lung disease	1	1	1	1
SIMVASTATIN	SIMVASTATIN	54454	CCC(C)(C)C(=O)O[C@H]1C[C@H](C=C2[C@H]1[C@H]([C@H](C=C2)C)CC[C@@H]3C[C@H](CC(=O)O3)O)C	Respiratory, thoracic and mediastinal disorders	Obliterative bronchiolitis	1	0.00356956	0	1
SIMVASTATIN	SIMVASTATIN	54454	CCC(C)(C)C(=O)O[C@H]1C[C@H](C=C2[C@H]1[C@H]([C@H](C=C2)C)CC[C@@H]3C[C@H](CC(=O)O3)O)C	Respiratory, thoracic and mediastinal disorders	Pneumonia aspiration	1	0.123442	0	1
SIMVASTATIN	SIMVASTATIN	54454	CCC(C)(C)C(=O)O[C@H]1C[C@H](C=C2[C@H]1[C@H]([C@H](C=C2)C)CC[C@@H]3C[C@H](CC(=O)O3)O)C	Respiratory, thoracic and mediastinal disorders	Sleep apnoea syndrome	1	1	1	0
SIMVASTATIN	SIMVASTATIN	54454	CCC(C)(C)C(=O)O[C@H]1C[C@H](C=C2[C@H]1[C@H]([C@H](C=C2)C)CC[C@@H]3C[C@H](CC(=O)O3)O)C	Skin and subcutaneous tissue disorders	Drug reaction with eosinophilia and systemic symptoms	1	0.999032	1	1
SIMVASTATIN	SIMVASTATIN	54454	CCC(C)(C)C(=O)O[C@H]1C[C@H](C=C2[C@H]1[C@H]([C@H](C=C2)C)CC[C@@H]3C[C@H](CC(=O)O3)O)C	Skin and subcutaneous tissue disorders	Eczema	1	0.999844	1	1
SIMVASTATIN	SIMVASTATIN	54454	CCC(C)(C)C(=O)O[C@H]1C[C@H](C=C2[C@H]1[C@H]([C@H](C=C2)C)CC[C@@H]3C[C@H](CC(=O)O3)O)C	Skin and subcutaneous tissue disorders	Lichen myxoedematosus	1	1	1	0
SIMVASTATIN	SIMVASTATIN	54454	CCC(C)(C)C(=O)O[C@H]1C[C@H](C=C2[C@H]1[C@H]([C@H](C=C2)C)CC[C@@H]3C[C@H](CC(=O)O3)O)C	Social circumstances	Exercise lack of	1	0.997339	1	0
SIMVASTATIN	SIMVASTATIN	54454	CCC(C)(C)C(=O)O[C@H]1C[C@H](C=C2[C@H]1[C@H]([C@H](C=C2)C)CC[C@@H]3C[C@H](CC(=O)O3)O)C	Social circumstances	Walking aid user	1	0.999799	1	0
SIMVASTATIN	SIMVASTATIN	54454	CCC(C)(C)C(=O)O[C@H]1C[C@H](C=C2[C@H]1[C@H]([C@H](C=C2)C)CC[C@@H]3C[C@H](CC(=O)O3)O)C	Surgical and medical procedures	Product used for unknown indication	1	0.768273	1	0
SIMVASTATIN	SIMVASTATIN	54454	CCC(C)(C)C(=O)O[C@H]1C[C@H](C=C2[C@H]1[C@H]([C@H](C=C2)C)CC[C@@H]3C[C@H](CC(=O)O3)O)C	Vascular disorders	Blood pressure inadequately controlled	1	0.999841	1	0
SIMVASTATIN	SIMVASTATIN	54454	CCC(C)(C)C(=O)O[C@H]1C[C@H](C=C2[C@H]1[C@H]([C@H](C=C2)C)CC[C@@H]3C[C@H](CC(=O)O3)O)C	Vascular disorders	Hot flush	1	5.45541e-06	0	1
ZOCOR	SIMVASTATIN	54454	CCC(C)(C)C(=O)O[C@H]1C[C@H](C=C2[C@H]1[C@H]([C@H](C=C2)C)CC[C@@H]3C[C@H](CC(=O)O3)O)C	Vascular disorders	Hypertension	1	0.123442	0	1
RANOLAZINE	RANOLAZINE	56959	CC1=C(C(=CC=C1)C)NC(=O)CN2CCN(CC2)CC(COC3=CC=CC=C3OC)O	Musculoskeletal and connective tissue disorders	Muscular weakness	1	0.993513	1	1
RANOLAZINE	RANOLAZINE	56959	CC1=C(C(=CC=C1)C)NC(=O)CN2CCN(CC2)CC(COC3=CC=CC=C3OC)O	Nervous system disorders	Ataxia	1	2.75637e-06	0	1
RANOLAZINE	RANOLAZINE	56959	CC1=C(C(=CC=C1)C)NC(=O)CN2CCN(CC2)CC(COC3=CC=CC=C3OC)O	Nervous system disorders	Presyncope	1	0.572162	1	1
RANOLAZINE	RANOLAZINE	56959	CC1=C(C(=CC=C1)C)NC(=O)CN2CCN(CC2)CC(COC3=CC=CC=C3OC)O	Renal and urinary disorders	Acute kidney injury	1	0.998296	1	1
RANOLAZINE	RANOLAZINE	56959	CC1=C(C(=CC=C1)C)NC(=O)CN2CCN(CC2)CC(COC3=CC=CC=C3OC)O	Respiratory, thoracic and mediastinal disorders	Dyspnoea	1	6.69995e-10	0	1
RANOLAZINE	RANOLAZINE	56959	CC1=C(C(=CC=C1)C)NC(=O)CN2CCN(CC2)CC(COC3=CC=CC=C3OC)O	Respiratory, thoracic and mediastinal disorders	Oropharyngeal pain	1	6.69995e-10	0	0
RANOLAZINE	RANOLAZINE	56959	CC1=C(C(=CC=C1)C)NC(=O)CN2CCN(CC2)CC(COC3=CC=CC=C3OC)O	Skin and subcutaneous tissue disorders	Hyperhidrosis	1	0.805714	1	1
VALSARTAN	VALSARTAN	60846	CCCCC(=O)N(CC1=CC=C(C=C1)C2=CC=CC=C2C3=NNN=N3)[C@@H](C(C)C)C(=O)O	Blood and lymphatic system disorders	Agranulocytosis	1	0.998807	1	1
VALSARTAN	VALSARTAN	60846	CCCCC(=O)N(CC1=CC=C(C=C1)C2=CC=CC=C2C3=NNN=N3)[C@@H](C(C)C)C(=O)O	Blood and lymphatic system disorders	Anaemia	1	0.161796	0	1
VALSARTAN	VALSARTAN	60846	CCCCC(=O)N(CC1=CC=C(C=C1)C2=CC=CC=C2C3=NNN=N3)[C@@H](C(C)C)C(=O)O	Blood and lymphatic system disorders	Lymphadenopathy	1	0.935226	1	1
VALSARTAN	VALSARTAN	60846	CCCCC(=O)N(CC1=CC=C(C=C1)C2=CC=CC=C2C3=NNN=N3)[C@@H](C(C)C)C(=O)O	Blood and lymphatic system disorders	Pancytopenia	1	0.997765	1	1
VALSARTAN	VALSARTAN	60846	CCCCC(=O)N(CC1=CC=C(C=C1)C2=CC=CC=C2C3=NNN=N3)[C@@H](C(C)C)C(=O)O	Cardiac disorders	Acute myocardial infarction	1	0.123065	0	1
VALSARTAN	VALSARTAN	60846	CCCCC(=O)N(CC1=CC=C(C=C1)C2=CC=CC=C2C3=NNN=N3)[C@@H](C(C)C)C(=O)O	Cardiac disorders	Angina pectoris	1	0.494524	0	1
VALSARTAN	VALSARTAN	60846	CCCCC(=O)N(CC1=CC=C(C=C1)C2=CC=CC=C2C3=NNN=N3)[C@@H](C(C)C)C(=O)O	Cardiac disorders	Angina unstable	1	0.999881	1	0
VALSARTAN	VALSARTAN	60846	CCCCC(=O)N(CC1=CC=C(C=C1)C2=CC=CC=C2C3=NNN=N3)[C@@H](C(C)C)C(=O)O	Cardiac disorders	Arrhythmia	1	0.932188	1	1
VALSARTAN	VALSARTAN	60846	CCCCC(=O)N(CC1=CC=C(C=C1)C2=CC=CC=C2C3=NNN=N3)[C@@H](C(C)C)C(=O)O	Cardiac disorders	Arteriosclerosis coronary artery	1	0.932188	1	0
DIOVAN	VALSARTAN	60846	CCCCC(=O)N(CC1=CC=C(C=C1)C2=CC=CC=C2C3=NNN=N3)[C@@H](C(C)C)C(=O)O	Cardiac disorders	Cardiac failure acute	1	0.200954	0	1
VALSARTAN	VALSARTAN	60846	CCCCC(=O)N(CC1=CC=C(C=C1)C2=CC=CC=C2C3=NNN=N3)[C@@H](C(C)C)C(=O)O	Cardiac disorders	Cardiac failure chronic	1	0.396534	0	1
VALSARTAN	VALSARTAN	60846	CCCCC(=O)N(CC1=CC=C(C=C1)C2=CC=CC=C2C3=NNN=N3)[C@@H](C(C)C)C(=O)O	Cardiac disorders	Cardiac failure congestive	1	0.985928	1	1
VALSARTAN	VALSARTAN	60846	CCCCC(=O)N(CC1=CC=C(C=C1)C2=CC=CC=C2C3=NNN=N3)[C@@H](C(C)C)C(=O)O	Cardiac disorders	Cardiac steatosis	1	0.932188	1	0
VALSARTAN	VALSARTAN	60846	CCCCC(=O)N(CC1=CC=C(C=C1)C2=CC=CC=C2C3=NNN=N3)[C@@H](C(C)C)C(=O)O	Cardiac disorders	Cardiac tamponade	1	0.674196	1	0
VALSARTAN	VALSARTAN	60846	CCCCC(=O)N(CC1=CC=C(C=C1)C2=CC=CC=C2C3=NNN=N3)[C@@H](C(C)C)C(=O)O	Cardiac disorders	Left atrial enlargement	1	1	1	0
VALSARTAN	VALSARTAN	60846	CCCCC(=O)N(CC1=CC=C(C=C1)C2=CC=CC=C2C3=NNN=N3)[C@@H](C(C)C)C(=O)O	Cardiac disorders	Left ventricular hypertrophy	1	0.99551	1	1
DIOVAN	VALSARTAN	60846	CCCCC(=O)N(CC1=CC=C(C=C1)C2=CC=CC=C2C3=NNN=N3)[C@@H](C(C)C)C(=O)O	Cardiac disorders	Palpitations	1	0.000952713	0	1
VALSARTAN	VALSARTAN	60846	CCCCC(=O)N(CC1=CC=C(C=C1)C2=CC=CC=C2C3=NNN=N3)[C@@H](C(C)C)C(=O)O	Cardiac disorders	Ventricular arrhythmia	1	0.990163	1	0
VALSARTAN	VALSARTAN	60846	CCCCC(=O)N(CC1=CC=C(C=C1)C2=CC=CC=C2C3=NNN=N3)[C@@H](C(C)C)C(=O)O	Congenital, familial and genetic disorders	Klippel-feil syndrome	1	0.376451	0	0
VALSARTAN	VALSARTAN	60846	CCCCC(=O)N(CC1=CC=C(C=C1)C2=CC=CC=C2C3=NNN=N3)[C@@H](C(C)C)C(=O)O	Ear and labyrinth disorders	Deafness	1	0.997744	1	1
VALSARTAN	VALSARTAN	60846	CCCCC(=O)N(CC1=CC=C(C=C1)C2=CC=CC=C2C3=NNN=N3)[C@@H](C(C)C)C(=O)O	Endocrine disorders	Goitre	1	6.80277e-05	0	0
VALSARTAN	VALSARTAN	60846	CCCCC(=O)N(CC1=CC=C(C=C1)C2=CC=CC=C2C3=NNN=N3)[C@@H](C(C)C)C(=O)O	Eye disorders	Blindness	1	0.998658	1	1
VALSARTAN	VALSARTAN	60846	CCCCC(=O)N(CC1=CC=C(C=C1)C2=CC=CC=C2C3=NNN=N3)[C@@H](C(C)C)C(=O)O	Eye disorders	Glaucoma	1	0.995196	1	1
VALSARTAN	VALSARTAN	60846	CCCCC(=O)N(CC1=CC=C(C=C1)C2=CC=CC=C2C3=NNN=N3)[C@@H](C(C)C)C(=O)O	Eye disorders	Vision blurred	1	0.955904	1	1
VALSARTAN	VALSARTAN	60846	CCCCC(=O)N(CC1=CC=C(C=C1)C2=CC=CC=C2C3=NNN=N3)[C@@H](C(C)C)C(=O)O	Gastrointestinal disorders	Abdominal discomfort	1	6.99119e-06	0	1
DIOVAN	VALSARTAN	60846	CCCCC(=O)N(CC1=CC=C(C=C1)C2=CC=CC=C2C3=NNN=N3)[C@@H](C(C)C)C(=O)O	Gastrointestinal disorders	Faeces discoloured	1	0.0171497	0	0
DIOVAN	VALSARTAN	60846	CCCCC(=O)N(CC1=CC=C(C=C1)C2=CC=CC=C2C3=NNN=N3)[C@@H](C(C)C)C(=O)O	Gastrointestinal disorders	Haematemesis	1	0.0171497	0	1
VALSARTAN	VALSARTAN	60846	CCCCC(=O)N(CC1=CC=C(C=C1)C2=CC=CC=C2C3=NNN=N3)[C@@H](C(C)C)C(=O)O	Gastrointestinal disorders	Haematochezia	1	9.79726e-08	0	1
VALSARTAN	VALSARTAN	60846	CCCCC(=O)N(CC1=CC=C(C=C1)C2=CC=CC=C2C3=NNN=N3)[C@@H](C(C)C)C(=O)O	Gastrointestinal disorders	Lower gastrointestinal haemorrhage	1	9.79726e-08	0	1
VALSARTAN	VALSARTAN	60846	CCCCC(=O)N(CC1=CC=C(C=C1)C2=CC=CC=C2C3=NNN=N3)[C@@H](C(C)C)C(=O)O	Gastrointestinal disorders	Pancreatitis acute	1	0.998148	1	1
VALSARTAN	VALSARTAN	60846	CCCCC(=O)N(CC1=CC=C(C=C1)C2=CC=CC=C2C3=NNN=N3)[C@@H](C(C)C)C(=O)O	Gastrointestinal disorders	Sprue-like enteropathy	1	0.999978	1	0
DIOVAN	VALSARTAN	60846	CCCCC(=O)N(CC1=CC=C(C=C1)C2=CC=CC=C2C3=NNN=N3)[C@@H](C(C)C)C(=O)O	Gastrointestinal disorders	Upper gastrointestinal haemorrhage	1	0.0171497	0	0
VALSARTAN	VALSARTAN	60846	CCCCC(=O)N(CC1=CC=C(C=C1)C2=CC=CC=C2C3=NNN=N3)[C@@H](C(C)C)C(=O)O	General disorders and administration site conditions	Adverse drug reaction	1	0.935202	1	0
VALSARTAN	VALSARTAN	60846	CCCCC(=O)N(CC1=CC=C(C=C1)C2=CC=CC=C2C3=NNN=N3)[C@@H](C(C)C)C(=O)O	General disorders and administration site conditions	Asthenia	1	1.36847e-05	0	1
DIOVAN	VALSARTAN	60846	CCCCC(=O)N(CC1=CC=C(C=C1)C2=CC=CC=C2C3=NNN=N3)[C@@H](C(C)C)C(=O)O	General disorders and administration site conditions	Concomitant disease progression	1	4.86505e-11	0	0
VALSARTAN	VALSARTAN	60846	CCCCC(=O)N(CC1=CC=C(C=C1)C2=CC=CC=C2C3=NNN=N3)[C@@H](C(C)C)C(=O)O	General disorders and administration site conditions	Discomfort	1	0.92694	1	0
VALSARTAN	VALSARTAN	60846	CCCCC(=O)N(CC1=CC=C(C=C1)C2=CC=CC=C2C3=NNN=N3)[C@@H](C(C)C)C(=O)O	General disorders and administration site conditions	Drug intolerance	1	0.99955	1	1
VALSARTAN	VALSARTAN	60846	CCCCC(=O)N(CC1=CC=C(C=C1)C2=CC=CC=C2C3=NNN=N3)[C@@H](C(C)C)C(=O)O	General disorders and administration site conditions	General physical health deterioration	1	0.421349	0	0
VALSARTAN	VALSARTAN	60846	CCCCC(=O)N(CC1=CC=C(C=C1)C2=CC=CC=C2C3=NNN=N3)[C@@H](C(C)C)C(=O)O	General disorders and administration site conditions	Injection site nodule	1	0.998989	1	0
VALSARTAN	VALSARTAN	60846	CCCCC(=O)N(CC1=CC=C(C=C1)C2=CC=CC=C2C3=NNN=N3)[C@@H](C(C)C)C(=O)O	General disorders and administration site conditions	Mucosal inflammation	1	0.999397	1	0
VALSARTAN	VALSARTAN	60846	CCCCC(=O)N(CC1=CC=C(C=C1)C2=CC=CC=C2C3=NNN=N3)[C@@H](C(C)C)C(=O)O	General disorders and administration site conditions	Multiple organ dysfunction syndrome	1	0.889375	1	1
VALSARTAN	VALSARTAN	60846	CCCCC(=O)N(CC1=CC=C(C=C1)C2=CC=CC=C2C3=NNN=N3)[C@@H](C(C)C)C(=O)O	General disorders and administration site conditions	Oedema	1	1	1	1
VALSARTAN	VALSARTAN	60846	CCCCC(=O)N(CC1=CC=C(C=C1)C2=CC=CC=C2C3=NNN=N3)[C@@H](C(C)C)C(=O)O	General disorders and administration site conditions	Treatment failure	1	0.995313	1	0
VALSARTAN	VALSARTAN	60846	CCCCC(=O)N(CC1=CC=C(C=C1)C2=CC=CC=C2C3=NNN=N3)[C@@H](C(C)C)C(=O)O	Hepatobiliary disorders	Hepatic steatosis	1	0.999622	1	1
VALSARTAN	VALSARTAN	60846	CCCCC(=O)N(CC1=CC=C(C=C1)C2=CC=CC=C2C3=NNN=N3)[C@@H](C(C)C)C(=O)O	Hepatobiliary disorders	Hepatomegaly	1	0.853178	1	1
VALSARTAN	VALSARTAN	60846	CCCCC(=O)N(CC1=CC=C(C=C1)C2=CC=CC=C2C3=NNN=N3)[C@@H](C(C)C)C(=O)O	Immune system disorders	Drug hypersensitivity	1	0.991677	1	1
VALSARTAN	VALSARTAN	60846	CCCCC(=O)N(CC1=CC=C(C=C1)C2=CC=CC=C2C3=NNN=N3)[C@@H](C(C)C)C(=O)O	Infections and infestations	Bacteraemia	1	0.999356	1	0
VALSARTAN	VALSARTAN	60846	CCCCC(=O)N(CC1=CC=C(C=C1)C2=CC=CC=C2C3=NNN=N3)[C@@H](C(C)C)C(=O)O	Infections and infestations	Erythema migrans	1	0.99997	1	0
VALSARTAN	VALSARTAN	60846	CCCCC(=O)N(CC1=CC=C(C=C1)C2=CC=CC=C2C3=NNN=N3)[C@@H](C(C)C)C(=O)O	Infections and infestations	Wound abscess	1	0.985777	1	0
DIOVAN	VALSARTAN	60846	CCCCC(=O)N(CC1=CC=C(C=C1)C2=CC=CC=C2C3=NNN=N3)[C@@H](C(C)C)C(=O)O	Injury, poisoning and procedural complications	Ankle fracture	1	0.0672705	0	1
DIOVAN	VALSARTAN	60846	CCCCC(=O)N(CC1=CC=C(C=C1)C2=CC=CC=C2C3=NNN=N3)[C@@H](C(C)C)C(=O)O	Injury, poisoning and procedural complications	Fall	1	0.000271851	0	0
VALSARTAN	VALSARTAN	60846	CCCCC(=O)N(CC1=CC=C(C=C1)C2=CC=CC=C2C3=NNN=N3)[C@@H](C(C)C)C(=O)O	Injury, poisoning and procedural complications	Incorrect route of product administration	1	0.999947	1	0
VALSARTAN	VALSARTAN	60846	CCCCC(=O)N(CC1=CC=C(C=C1)C2=CC=CC=C2C3=NNN=N3)[C@@H](C(C)C)C(=O)O	Injury, poisoning and procedural complications	Intentional product use issue	1	0.0408897	0	0
VALSARTAN	VALSARTAN	60846	CCCCC(=O)N(CC1=CC=C(C=C1)C2=CC=CC=C2C3=NNN=N3)[C@@H](C(C)C)C(=O)O	Injury, poisoning and procedural complications	Maternal exposure during pregnancy	1	1	1	0
VALSARTAN	VALSARTAN	60846	CCCCC(=O)N(CC1=CC=C(C=C1)C2=CC=CC=C2C3=NNN=N3)[C@@H](C(C)C)C(=O)O	Injury, poisoning and procedural complications	Poor quality product administered	1	0.712277	1	0
VALSARTAN	VALSARTAN	60846	CCCCC(=O)N(CC1=CC=C(C=C1)C2=CC=CC=C2C3=NNN=N3)[C@@H](C(C)C)C(=O)O	Injury, poisoning and procedural complications	Product monitoring error	1	0.712277	1	0
DIOVAN	VALSARTAN	60846	CCCCC(=O)N(CC1=CC=C(C=C1)C2=CC=CC=C2C3=NNN=N3)[C@@H](C(C)C)C(=O)O	Injury, poisoning and procedural complications	Tibia fracture	1	0.0672705	0	0
VALSARTAN	VALSARTAN	60846	CCCCC(=O)N(CC1=CC=C(C=C1)C2=CC=CC=C2C3=NNN=N3)[C@@H](C(C)C)C(=O)O	Investigations	Blood creatinine increased	1	0.0408897	0	1
VALSARTAN	VALSARTAN	60846	CCCCC(=O)N(CC1=CC=C(C=C1)C2=CC=CC=C2C3=NNN=N3)[C@@H](C(C)C)C(=O)O	Investigations	Blood glucose abnormal	1	0.0102085	0	1
VALSARTAN	VALSARTAN	60846	CCCCC(=O)N(CC1=CC=C(C=C1)C2=CC=CC=C2C3=NNN=N3)[C@@H](C(C)C)C(=O)O	Investigations	Blood potassium increased	1	0.675855	1	1
VALSARTAN	VALSARTAN	60846	CCCCC(=O)N(CC1=CC=C(C=C1)C2=CC=CC=C2C3=NNN=N3)[C@@H](C(C)C)C(=O)O	Investigations	Blood pressure increased	1	0.999714	1	1
DIOVAN	VALSARTAN	60846	CCCCC(=O)N(CC1=CC=C(C=C1)C2=CC=CC=C2C3=NNN=N3)[C@@H](C(C)C)C(=O)O	Investigations	Body mass index increased	1	0.887569	1	0
VALSARTAN	VALSARTAN	60846	CCCCC(=O)N(CC1=CC=C(C=C1)C2=CC=CC=C2C3=NNN=N3)[C@@H](C(C)C)C(=O)O	Investigations	C-reactive protein increased	1	0.551599	1	1
VALSARTAN	VALSARTAN	60846	CCCCC(=O)N(CC1=CC=C(C=C1)C2=CC=CC=C2C3=NNN=N3)[C@@H](C(C)C)C(=O)O	Investigations	Hepatic enzyme increased	1	0.999961	1	1
VALSARTAN	VALSARTAN	60846	CCCCC(=O)N(CC1=CC=C(C=C1)C2=CC=CC=C2C3=NNN=N3)[C@@H](C(C)C)C(=O)O	Investigations	Low density lipoprotein increased	1	0.0102085	0	0
DIOVAN	VALSARTAN	60846	CCCCC(=O)N(CC1=CC=C(C=C1)C2=CC=CC=C2C3=NNN=N3)[C@@H](C(C)C)C(=O)O	Investigations	Protein urine present	1	0.887569	1	0
VALSARTAN	VALSARTAN	60846	CCCCC(=O)N(CC1=CC=C(C=C1)C2=CC=CC=C2C3=NNN=N3)[C@@H](C(C)C)C(=O)O	Metabolism and nutrition disorders	Dyslipidaemia	1	4.09828e-06	0	0
VALSARTAN	VALSARTAN	60846	CCCCC(=O)N(CC1=CC=C(C=C1)C2=CC=CC=C2C3=NNN=N3)[C@@H](C(C)C)C(=O)O	Metabolism and nutrition disorders	Glucose tolerance impaired	1	4.09828e-06	0	1
VALSARTAN	VALSARTAN	60846	CCCCC(=O)N(CC1=CC=C(C=C1)C2=CC=CC=C2C3=NNN=N3)[C@@H](C(C)C)C(=O)O	Metabolism and nutrition disorders	Hyperkalaemia	1	0.979276	1	1
DIOVAN	VALSARTAN	60846	CCCCC(=O)N(CC1=CC=C(C=C1)C2=CC=CC=C2C3=NNN=N3)[C@@H](C(C)C)C(=O)O	Metabolism and nutrition disorders	Insulin resistance	1	0.999983	1	0
DIOVAN	VALSARTAN	60846	CCCCC(=O)N(CC1=CC=C(C=C1)C2=CC=CC=C2C3=NNN=N3)[C@@H](C(C)C)C(=O)O	Metabolism and nutrition disorders	Obesity	1	0.999983	1	0
VALSARTAN	VALSARTAN	60846	CCCCC(=O)N(CC1=CC=C(C=C1)C2=CC=CC=C2C3=NNN=N3)[C@@H](C(C)C)C(=O)O	Metabolism and nutrition disorders	Type 2 diabetes mellitus	1	0.967038	1	1
VALSARTAN	VALSARTAN	60846	CCCCC(=O)N(CC1=CC=C(C=C1)C2=CC=CC=C2C3=NNN=N3)[C@@H](C(C)C)C(=O)O	Musculoskeletal and connective tissue disorders	Arthralgia	1	0.999472	1	1
VALSARTAN	VALSARTAN	60846	CCCCC(=O)N(CC1=CC=C(C=C1)C2=CC=CC=C2C3=NNN=N3)[C@@H](C(C)C)C(=O)O	Musculoskeletal and connective tissue disorders	Intervertebral disc degeneration	1	0.999176	1	0
VALSARTAN	VALSARTAN	60846	CCCCC(=O)N(CC1=CC=C(C=C1)C2=CC=CC=C2C3=NNN=N3)[C@@H](C(C)C)C(=O)O	Musculoskeletal and connective tissue disorders	Rheumatic disorder	1	0.999176	1	0
VALSARTAN	VALSARTAN	60846	CCCCC(=O)N(CC1=CC=C(C=C1)C2=CC=CC=C2C3=NNN=N3)[C@@H](C(C)C)C(=O)O	Musculoskeletal and connective tissue disorders	Rheumatoid arthritis	1	0.999176	1	1
VALSARTAN	VALSARTAN	60846	CCCCC(=O)N(CC1=CC=C(C=C1)C2=CC=CC=C2C3=NNN=N3)[C@@H](C(C)C)C(=O)O	Neoplasms benign, malignant and unspecified (incl cysts and polyps)	Acute myeloid leukaemia	1	4.81391e-09	0	1
VALSARTAN	VALSARTAN	60846	CCCCC(=O)N(CC1=CC=C(C=C1)C2=CC=CC=C2C3=NNN=N3)[C@@H](C(C)C)C(=O)O	Neoplasms benign, malignant and unspecified (incl cysts and polyps)	Anal squamous cell carcinoma	1	0.999984	1	0
VALSARTAN	VALSARTAN	60846	CCCCC(=O)N(CC1=CC=C(C=C1)C2=CC=CC=C2C3=NNN=N3)[C@@H](C(C)C)C(=O)O	Neoplasms benign, malignant and unspecified (incl cysts and polyps)	Cholangiocarcinoma	1	0.148215	0	1
VALSARTAN	VALSARTAN	60846	CCCCC(=O)N(CC1=CC=C(C=C1)C2=CC=CC=C2C3=NNN=N3)[C@@H](C(C)C)C(=O)O	Neoplasms benign, malignant and unspecified (incl cysts and polyps)	Colon cancer	1	1	1	1
VALSARTAN	VALSARTAN	60846	CCCCC(=O)N(CC1=CC=C(C=C1)C2=CC=CC=C2C3=NNN=N3)[C@@H](C(C)C)C(=O)O	Neoplasms benign, malignant and unspecified (incl cysts and polyps)	Colon cancer stage i	1	0.999684	1	0
VALSARTAN	VALSARTAN	60846	CCCCC(=O)N(CC1=CC=C(C=C1)C2=CC=CC=C2C3=NNN=N3)[C@@H](C(C)C)C(=O)O	Neoplasms benign, malignant and unspecified (incl cysts and polyps)	Colorectal cancer	1	1	1	1
VALSARTAN	VALSARTAN	60846	CCCCC(=O)N(CC1=CC=C(C=C1)C2=CC=CC=C2C3=NNN=N3)[C@@H](C(C)C)C(=O)O	Neoplasms benign, malignant and unspecified (incl cysts and polyps)	Colorectal cancer stage iii	1	0.00147506	0	0
VALSARTAN	VALSARTAN	60846	CCCCC(=O)N(CC1=CC=C(C=C1)C2=CC=CC=C2C3=NNN=N3)[C@@H](C(C)C)C(=O)O	Neoplasms benign, malignant and unspecified (incl cysts and polyps)	Colorectal cancer stage iv	1	0.999799	1	0
VALSARTAN	VALSARTAN	60846	CCCCC(=O)N(CC1=CC=C(C=C1)C2=CC=CC=C2C3=NNN=N3)[C@@H](C(C)C)C(=O)O	Neoplasms benign, malignant and unspecified (incl cysts and polyps)	Haemangioma of skin	1	0.394972	0	0
VALSARTAN	VALSARTAN	60846	CCCCC(=O)N(CC1=CC=C(C=C1)C2=CC=CC=C2C3=NNN=N3)[C@@H](C(C)C)C(=O)O	Neoplasms benign, malignant and unspecified (incl cysts and polyps)	Hepatic cancer	1	0.148215	0	1
VALSARTAN	VALSARTAN	60846	CCCCC(=O)N(CC1=CC=C(C=C1)C2=CC=CC=C2C3=NNN=N3)[C@@H](C(C)C)C(=O)O	Neoplasms benign, malignant and unspecified (incl cysts and polyps)	Hepatic cancer stage iv	1	0.99978	1	0
VALSARTAN	VALSARTAN	60846	CCCCC(=O)N(CC1=CC=C(C=C1)C2=CC=CC=C2C3=NNN=N3)[C@@H](C(C)C)C(=O)O	Neoplasms benign, malignant and unspecified (incl cysts and polyps)	Metastases to lymph nodes	1	0.000106416	0	1
VALSARTAN	VALSARTAN	60846	CCCCC(=O)N(CC1=CC=C(C=C1)C2=CC=CC=C2C3=NNN=N3)[C@@H](C(C)C)C(=O)O	Neoplasms benign, malignant and unspecified (incl cysts and polyps)	Metastasis	1	0.00147506	0	0
VALSARTAN	VALSARTAN	60846	CCCCC(=O)N(CC1=CC=C(C=C1)C2=CC=CC=C2C3=NNN=N3)[C@@H](C(C)C)C(=O)O	Neoplasms benign, malignant and unspecified (incl cysts and polyps)	Non-small cell lung cancer stage iv	1	0.000416988	0	0
VALSARTAN	VALSARTAN	60846	CCCCC(=O)N(CC1=CC=C(C=C1)C2=CC=CC=C2C3=NNN=N3)[C@@H](C(C)C)C(=O)O	Neoplasms benign, malignant and unspecified (incl cysts and polyps)	Rectal cancer stage iii	1	0.999989	1	0
VALSARTAN	VALSARTAN	60846	CCCCC(=O)N(CC1=CC=C(C=C1)C2=CC=CC=C2C3=NNN=N3)[C@@H](C(C)C)C(=O)O	Neoplasms benign, malignant and unspecified (incl cysts and polyps)	Rectosigmoid cancer stage ii	1	0.394972	0	0
VALSARTAN	VALSARTAN	60846	CCCCC(=O)N(CC1=CC=C(C=C1)C2=CC=CC=C2C3=NNN=N3)[C@@H](C(C)C)C(=O)O	Neoplasms benign, malignant and unspecified (incl cysts and polyps)	Tonsil cancer	1	0.000106416	0	1
VALSARTAN	VALSARTAN	60846	CCCCC(=O)N(CC1=CC=C(C=C1)C2=CC=CC=C2C3=NNN=N3)[C@@H](C(C)C)C(=O)O	Nervous system disorders	Amnesia	1	0.996007	1	1
VALSARTAN	VALSARTAN	60846	CCCCC(=O)N(CC1=CC=C(C=C1)C2=CC=CC=C2C3=NNN=N3)[C@@H](C(C)C)C(=O)O	Nervous system disorders	Balance disorder	1	0.996007	1	1
VALSARTAN	VALSARTAN	60846	CCCCC(=O)N(CC1=CC=C(C=C1)C2=CC=CC=C2C3=NNN=N3)[C@@H](C(C)C)C(=O)O	Nervous system disorders	Disturbance in attention	1	0.996007	1	1
VALSARTAN	VALSARTAN	60846	CCCCC(=O)N(CC1=CC=C(C=C1)C2=CC=CC=C2C3=NNN=N3)[C@@H](C(C)C)C(=O)O	Nervous system disorders	Mental impairment	1	0.996887	1	1
VALSARTAN	VALSARTAN	60846	CCCCC(=O)N(CC1=CC=C(C=C1)C2=CC=CC=C2C3=NNN=N3)[C@@H](C(C)C)C(=O)O	Nervous system disorders	Neuralgia	1	0.996007	1	1
VALSARTAN	VALSARTAN	60846	CCCCC(=O)N(CC1=CC=C(C=C1)C2=CC=CC=C2C3=NNN=N3)[C@@H](C(C)C)C(=O)O	Nervous system disorders	Neuropathy peripheral	1	0.818152	1	1
VALSARTAN	VALSARTAN	60846	CCCCC(=O)N(CC1=CC=C(C=C1)C2=CC=CC=C2C3=NNN=N3)[C@@H](C(C)C)C(=O)O	Nervous system disorders	Presyncope	1	0.0408897	0	1
VALSARTAN	VALSARTAN	60846	CCCCC(=O)N(CC1=CC=C(C=C1)C2=CC=CC=C2C3=NNN=N3)[C@@H](C(C)C)C(=O)O	Nervous system disorders	Syncope	1	5.64902e-05	0	1
VALSARTAN	VALSARTAN	60846	CCCCC(=O)N(CC1=CC=C(C=C1)C2=CC=CC=C2C3=NNN=N3)[C@@H](C(C)C)C(=O)O	Pregnancy, puerperium and perinatal conditions	Oligohydramnios	1	1	1	1
VALSARTAN	VALSARTAN	60846	CCCCC(=O)N(CC1=CC=C(C=C1)C2=CC=CC=C2C3=NNN=N3)[C@@H](C(C)C)C(=O)O	Product issues	Product quality issue	1	0.000952713	0	0
VALSARTAN	VALSARTAN	60846	CCCCC(=O)N(CC1=CC=C(C=C1)C2=CC=CC=C2C3=NNN=N3)[C@@H](C(C)C)C(=O)O	Product issues	Product substitution issue	1	0.999092	1	0
VALSARTAN	VALSARTAN	60846	CCCCC(=O)N(CC1=CC=C(C=C1)C2=CC=CC=C2C3=NNN=N3)[C@@H](C(C)C)C(=O)O	Psychiatric disorders	Anxiety	1	0.956196	1	1
VALSARTAN	VALSARTAN	60846	CCCCC(=O)N(CC1=CC=C(C=C1)C2=CC=CC=C2C3=NNN=N3)[C@@H](C(C)C)C(=O)O	Psychiatric disorders	Emotional distress	1	0.998599	1	1
VALSARTAN	VALSARTAN	60846	CCCCC(=O)N(CC1=CC=C(C=C1)C2=CC=CC=C2C3=NNN=N3)[C@@H](C(C)C)C(=O)O	Psychiatric disorders	Fear of disease	1	1	1	1
DIOVAN	VALSARTAN	60846	CCCCC(=O)N(CC1=CC=C(C=C1)C2=CC=CC=C2C3=NNN=N3)[C@@H](C(C)C)C(=O)O	Psychiatric disorders	Insomnia	1	0.153174	0	1
VALSARTAN	VALSARTAN	60846	CCCCC(=O)N(CC1=CC=C(C=C1)C2=CC=CC=C2C3=NNN=N3)[C@@H](C(C)C)C(=O)O	Renal and urinary disorders	Hydronephrosis	1	0.967225	1	1
DIOVAN	VALSARTAN	60846	CCCCC(=O)N(CC1=CC=C(C=C1)C2=CC=CC=C2C3=NNN=N3)[C@@H](C(C)C)C(=O)O	Renal and urinary disorders	Nephropathy	1	0.897982	1	0
VALSARTAN	VALSARTAN	60846	CCCCC(=O)N(CC1=CC=C(C=C1)C2=CC=CC=C2C3=NNN=N3)[C@@H](C(C)C)C(=O)O	Renal and urinary disorders	Prerenal failure	1	0.999691	1	0
VALSARTAN	VALSARTAN	60846	CCCCC(=O)N(CC1=CC=C(C=C1)C2=CC=CC=C2C3=NNN=N3)[C@@H](C(C)C)C(=O)O	Renal and urinary disorders	Renal cyst	1	0.160814	0	1
VALSARTAN	VALSARTAN	60846	CCCCC(=O)N(CC1=CC=C(C=C1)C2=CC=CC=C2C3=NNN=N3)[C@@H](C(C)C)C(=O)O	Renal and urinary disorders	Renal failure	1	0.921915	1	1
VALSARTAN	VALSARTAN	60846	CCCCC(=O)N(CC1=CC=C(C=C1)C2=CC=CC=C2C3=NNN=N3)[C@@H](C(C)C)C(=O)O	Renal and urinary disorders	Renal impairment	1	2.60843e-07	0	1
VALSARTAN	VALSARTAN	60846	CCCCC(=O)N(CC1=CC=C(C=C1)C2=CC=CC=C2C3=NNN=N3)[C@@H](C(C)C)C(=O)O	Renal and urinary disorders	Renal tubular necrosis	1	0.915073	1	0
VALSARTAN	VALSARTAN	60846	CCCCC(=O)N(CC1=CC=C(C=C1)C2=CC=CC=C2C3=NNN=N3)[C@@H](C(C)C)C(=O)O	Reproductive system and breast disorders	Erectile dysfunction	1	1	1	1
VALSARTAN	VALSARTAN	60846	CCCCC(=O)N(CC1=CC=C(C=C1)C2=CC=CC=C2C3=NNN=N3)[C@@H](C(C)C)C(=O)O	Reproductive system and breast disorders	Male sexual dysfunction	1	0.999814	1	0
VALSARTAN	VALSARTAN	60846	CCCCC(=O)N(CC1=CC=C(C=C1)C2=CC=CC=C2C3=NNN=N3)[C@@H](C(C)C)C(=O)O	Reproductive system and breast disorders	Sexual dysfunction	1	0.965383	1	0
DIOVAN	VALSARTAN	60846	CCCCC(=O)N(CC1=CC=C(C=C1)C2=CC=CC=C2C3=NNN=N3)[C@@H](C(C)C)C(=O)O	Respiratory, thoracic and mediastinal disorders	Acute pulmonary oedema	1	0.998343	1	1
VALSARTAN	VALSARTAN	60846	CCCCC(=O)N(CC1=CC=C(C=C1)C2=CC=CC=C2C3=NNN=N3)[C@@H](C(C)C)C(=O)O	Respiratory, thoracic and mediastinal disorders	Dysphonia	1	2.67355e-07	0	1
VALSARTAN	VALSARTAN	60846	CCCCC(=O)N(CC1=CC=C(C=C1)C2=CC=CC=C2C3=NNN=N3)[C@@H](C(C)C)C(=O)O	Respiratory, thoracic and mediastinal disorders	Emphysema	1	2.67355e-07	0	1
VALSARTAN	VALSARTAN	60846	CCCCC(=O)N(CC1=CC=C(C=C1)C2=CC=CC=C2C3=NNN=N3)[C@@H](C(C)C)C(=O)O	Respiratory, thoracic and mediastinal disorders	Idiopathic pulmonary fibrosis	1	2.67355e-07	0	1
VALSARTAN	VALSARTAN	60846	CCCCC(=O)N(CC1=CC=C(C=C1)C2=CC=CC=C2C3=NNN=N3)[C@@H](C(C)C)C(=O)O	Respiratory, thoracic and mediastinal disorders	Pneumothorax	1	1	1	1
DIOVAN	VALSARTAN	60846	CCCCC(=O)N(CC1=CC=C(C=C1)C2=CC=CC=C2C3=NNN=N3)[C@@H](C(C)C)C(=O)O	Respiratory, thoracic and mediastinal disorders	Respiratory distress	1	0.998343	1	1
VALSARTAN	VALSARTAN	60846	CCCCC(=O)N(CC1=CC=C(C=C1)C2=CC=CC=C2C3=NNN=N3)[C@@H](C(C)C)C(=O)O	Respiratory, thoracic and mediastinal disorders	Sleep apnoea syndrome	1	2.67355e-07	0	1
DIOVAN	VALSARTAN	60846	CCCCC(=O)N(CC1=CC=C(C=C1)C2=CC=CC=C2C3=NNN=N3)[C@@H](C(C)C)C(=O)O	Respiratory, thoracic and mediastinal disorders	Wheezing	1	0.998343	1	0
DIOVAN	VALSARTAN	60846	CCCCC(=O)N(CC1=CC=C(C=C1)C2=CC=CC=C2C3=NNN=N3)[C@@H](C(C)C)C(=O)O	Skin and subcutaneous tissue disorders	Cold sweat	1	0.161796	0	1
VALSARTAN	VALSARTAN	60846	CCCCC(=O)N(CC1=CC=C(C=C1)C2=CC=CC=C2C3=NNN=N3)[C@@H](C(C)C)C(=O)O	Skin and subcutaneous tissue disorders	Dermatitis acneiform	1	0.18582	0	0
VALSARTAN	VALSARTAN	60846	CCCCC(=O)N(CC1=CC=C(C=C1)C2=CC=CC=C2C3=NNN=N3)[C@@H](C(C)C)C(=O)O	Skin and subcutaneous tissue disorders	Erythema nodosum	1	0.99997	1	0
VALSARTAN	VALSARTAN	60846	CCCCC(=O)N(CC1=CC=C(C=C1)C2=CC=CC=C2C3=NNN=N3)[C@@H](C(C)C)C(=O)O	Social circumstances	Impaired quality of life	1	0.998333	1	0
VALSARTAN	VALSARTAN	60846	CCCCC(=O)N(CC1=CC=C(C=C1)C2=CC=CC=C2C3=NNN=N3)[C@@H](C(C)C)C(=O)O	Surgical and medical procedures	Multiple drug therapy	1	0.999997	1	0
VALSARTAN	VALSARTAN	60846	CCCCC(=O)N(CC1=CC=C(C=C1)C2=CC=CC=C2C3=NNN=N3)[C@@H](C(C)C)C(=O)O	Surgical and medical procedures	Therapy cessation	1	0.999997	1	0
VALSARTAN	VALSARTAN	60846	CCCCC(=O)N(CC1=CC=C(C=C1)C2=CC=CC=C2C3=NNN=N3)[C@@H](C(C)C)C(=O)O	Vascular disorders	Aortic arteriosclerosis	1	3.46647e-08	0	0
VALSARTAN	VALSARTAN	60846	CCCCC(=O)N(CC1=CC=C(C=C1)C2=CC=CC=C2C3=NNN=N3)[C@@H](C(C)C)C(=O)O	Vascular disorders	Blood pressure inadequately controlled	1	0.000216304	0	1
VALSARTAN	VALSARTAN	60846	CCCCC(=O)N(CC1=CC=C(C=C1)C2=CC=CC=C2C3=NNN=N3)[C@@H](C(C)C)C(=O)O	Vascular disorders	Circulatory collapse	1	0.000238958	0	1
DIOVAN	VALSARTAN	60846	CCCCC(=O)N(CC1=CC=C(C=C1)C2=CC=CC=C2C3=NNN=N3)[C@@H](C(C)C)C(=O)O	Vascular disorders	Hypertensive crisis	1	0.996048	1	1
DIOVAN	VALSARTAN	60846	CCCCC(=O)N(CC1=CC=C(C=C1)C2=CC=CC=C2C3=NNN=N3)[C@@H](C(C)C)C(=O)O	Vascular disorders	Hypertensive emergency	1	0.999831	1	0
VALSARTAN	VALSARTAN	60846	CCCCC(=O)N(CC1=CC=C(C=C1)C2=CC=CC=C2C3=NNN=N3)[C@@H](C(C)C)C(=O)O	Vascular disorders	Hypotension	1	0.0408897	0	1
VALSARTAN	VALSARTAN	60846	CCCCC(=O)N(CC1=CC=C(C=C1)C2=CC=CC=C2C3=NNN=N3)[C@@H](C(C)C)C(=O)O	Vascular disorders	Poor peripheral circulation	1	0.999749	1	0
VALSARTAN	VALSARTAN	60846	CCCCC(=O)N(CC1=CC=C(C=C1)C2=CC=CC=C2C3=NNN=N3)[C@@H](C(C)C)C(=O)O	Vascular disorders	Shock haemorrhagic	1	0.652369	1	0
ADENOSINE	ADENOSINE	60961	C1=NC(=C2C(=N1)N(C=N2)[C@H]3[C@@H]([C@@H]([C@H](O3)CO)O)O)N	Cardiac disorders	Cardio-respiratory arrest	1	0.999978	1	1
ADENOSINE	ADENOSINE	60961	C1=NC(=C2C(=N1)N(C=N2)[C@H]3[C@@H]([C@@H]([C@H](O3)CO)O)O)N	Skin and subcutaneous tissue disorders	Urticaria	1	0.99568	1	1
NORTHERA	DROXIDOPA	92974	C1=CC(=C(C=C1[C@H]([C@@H](C(=O)O)N)O)O)O	Pregnancy, puerperium and perinatal conditions	Pregnancy	1	1	1	0
NORTHERA	DROXIDOPA	92974	C1=CC(=C(C=C1[C@H]([C@@H](C(=O)O)N)O)O)O	Skin and subcutaneous tissue disorders	Pruritus	1	0.498932	0	1
TRACLEER	BOSENTAN	104865	CC(C)(C)C1=CC=C(C=C1)S(=O)(=O)NC2=C(C(=NC(=N2)C3=NC=CC=N3)OCCO)OC4=CC=CC=C4OC	Cardiac disorders	Cardiac dysfunction	1	0.999997	1	0
TRACLEER	BOSENTAN	104865	CC(C)(C)C1=CC=C(C=C1)S(=O)(=O)NC2=C(C(=NC(=N2)C3=NC=CC=N3)OCCO)OC4=CC=CC=C4OC	Cardiac disorders	Cyanosis	1	1	1	1
BOSENTAN	BOSENTAN	104865	CC(C)(C)C1=CC=C(C=C1)S(=O)(=O)NC2=C(C(=NC(=N2)C3=NC=CC=N3)OCCO)OC4=CC=CC=C4OC	Cardiac disorders	Pericardial effusion	1	0.999999	1	1
BOSENTAN	BOSENTAN	104865	CC(C)(C)C1=CC=C(C=C1)S(=O)(=O)NC2=C(C(=NC(=N2)C3=NC=CC=N3)OCCO)OC4=CC=CC=C4OC	Cardiac disorders	Pleuropericarditis	1	0.999459	1	0
TRACLEER	BOSENTAN	104865	CC(C)(C)C1=CC=C(C=C1)S(=O)(=O)NC2=C(C(=NC(=N2)C3=NC=CC=N3)OCCO)OC4=CC=CC=C4OC	Congenital, familial and genetic disorders	Atrial septal defect	1	0.999999	1	1
TRACLEER	BOSENTAN	104865	CC(C)(C)C1=CC=C(C=C1)S(=O)(=O)NC2=C(C(=NC(=N2)C3=NC=CC=N3)OCCO)OC4=CC=CC=C4OC	Gastrointestinal disorders	Gastrointestinal haemorrhage	1	1	1	1
TRACLEER	BOSENTAN	104865	CC(C)(C)C1=CC=C(C=C1)S(=O)(=O)NC2=C(C(=NC(=N2)C3=NC=CC=N3)OCCO)OC4=CC=CC=C4OC	Gastrointestinal disorders	Large intestine polyp	1	0.999927	1	1
TRACLEER	BOSENTAN	104865	CC(C)(C)C1=CC=C(C=C1)S(=O)(=O)NC2=C(C(=NC(=N2)C3=NC=CC=N3)OCCO)OC4=CC=CC=C4OC	Gastrointestinal disorders	Splenic artery aneurysm	1	1	1	0
BOSENTAN	BOSENTAN	104865	CC(C)(C)C1=CC=C(C=C1)S(=O)(=O)NC2=C(C(=NC(=N2)C3=NC=CC=N3)OCCO)OC4=CC=CC=C4OC	General disorders and administration site conditions	Complication associated with device	1	0.999938	1	0
BOSENTAN	BOSENTAN	104865	CC(C)(C)C1=CC=C(C=C1)S(=O)(=O)NC2=C(C(=NC(=N2)C3=NC=CC=N3)OCCO)OC4=CC=CC=C4OC	General disorders and administration site conditions	Condition aggravated	1	1	1	0
BOSENTAN	BOSENTAN	104865	CC(C)(C)C1=CC=C(C=C1)S(=O)(=O)NC2=C(C(=NC(=N2)C3=NC=CC=N3)OCCO)OC4=CC=CC=C4OC	General disorders and administration site conditions	Drug ineffective	1	1	1	0
TRACLEER	BOSENTAN	104865	CC(C)(C)C1=CC=C(C=C1)S(=O)(=O)NC2=C(C(=NC(=N2)C3=NC=CC=N3)OCCO)OC4=CC=CC=C4OC	General disorders and administration site conditions	Drug intolerance	1	1	1	1
TRACLEER	BOSENTAN	104865	CC(C)(C)C1=CC=C(C=C1)S(=O)(=O)NC2=C(C(=NC(=N2)C3=NC=CC=N3)OCCO)OC4=CC=CC=C4OC	General disorders and administration site conditions	Malaise	1	1	1	1
TRACLEER	BOSENTAN	104865	CC(C)(C)C1=CC=C(C=C1)S(=O)(=O)NC2=C(C(=NC(=N2)C3=NC=CC=N3)OCCO)OC4=CC=CC=C4OC	General disorders and administration site conditions	Oedema	1	1	1	1
TRACLEER	BOSENTAN	104865	CC(C)(C)C1=CC=C(C=C1)S(=O)(=O)NC2=C(C(=NC(=N2)C3=NC=CC=N3)OCCO)OC4=CC=CC=C4OC	General disorders and administration site conditions	Pain	1	1	1	1
TRACLEER	BOSENTAN	104865	CC(C)(C)C1=CC=C(C=C1)S(=O)(=O)NC2=C(C(=NC(=N2)C3=NC=CC=N3)OCCO)OC4=CC=CC=C4OC	Hepatobiliary disorders	Hyperbilirubinaemia	1	0.999938	1	0
BOSENTAN	BOSENTAN	104865	CC(C)(C)C1=CC=C(C=C1)S(=O)(=O)NC2=C(C(=NC(=N2)C3=NC=CC=N3)OCCO)OC4=CC=CC=C4OC	Infections and infestations	Nasopharyngitis	1	1	1	1
BOSENTAN	BOSENTAN	104865	CC(C)(C)C1=CC=C(C=C1)S(=O)(=O)NC2=C(C(=NC(=N2)C3=NC=CC=N3)OCCO)OC4=CC=CC=C4OC	Infections and infestations	Pneumonia	1	0.999991	1	1
BOSENTAN	BOSENTAN	104865	CC(C)(C)C1=CC=C(C=C1)S(=O)(=O)NC2=C(C(=NC(=N2)C3=NC=CC=N3)OCCO)OC4=CC=CC=C4OC	Infections and infestations	Urinary tract infection	1	1	1	1
TRACLEER	BOSENTAN	104865	CC(C)(C)C1=CC=C(C=C1)S(=O)(=O)NC2=C(C(=NC(=N2)C3=NC=CC=N3)OCCO)OC4=CC=CC=C4OC	Infections and infestations	Wound infection	1	0.999999	1	1
BOSENTAN	BOSENTAN	104865	CC(C)(C)C1=CC=C(C=C1)S(=O)(=O)NC2=C(C(=NC(=N2)C3=NC=CC=N3)OCCO)OC4=CC=CC=C4OC	Injury, poisoning and procedural complications	Maternal exposure during breast feeding	1	0.999981	1	0
BOSENTAN	BOSENTAN	104865	CC(C)(C)C1=CC=C(C=C1)S(=O)(=O)NC2=C(C(=NC(=N2)C3=NC=CC=N3)OCCO)OC4=CC=CC=C4OC	Injury, poisoning and procedural complications	Off label use	1	1	1	0
TRACLEER	BOSENTAN	104865	CC(C)(C)C1=CC=C(C=C1)S(=O)(=O)NC2=C(C(=NC(=N2)C3=NC=CC=N3)OCCO)OC4=CC=CC=C4OC	Injury, poisoning and procedural complications	Product use issue	1	0.999999	1	0
BOSENTAN	BOSENTAN	104865	CC(C)(C)C1=CC=C(C=C1)S(=O)(=O)NC2=C(C(=NC(=N2)C3=NC=CC=N3)OCCO)OC4=CC=CC=C4OC	Investigations	Brain natriuretic peptide increased	1	1	1	1
TRACLEER	BOSENTAN	104865	CC(C)(C)C1=CC=C(C=C1)S(=O)(=O)NC2=C(C(=NC(=N2)C3=NC=CC=N3)OCCO)OC4=CC=CC=C4OC	Investigations	Liver function test abnormal	1	0.999999	1	1
BOSENTAN	BOSENTAN	104865	CC(C)(C)C1=CC=C(C=C1)S(=O)(=O)NC2=C(C(=NC(=N2)C3=NC=CC=N3)OCCO)OC4=CC=CC=C4OC	Investigations	Oxygen saturation decreased	1	1	1	1
TRACLEER	BOSENTAN	104865	CC(C)(C)C1=CC=C(C=C1)S(=O)(=O)NC2=C(C(=NC(=N2)C3=NC=CC=N3)OCCO)OC4=CC=CC=C4OC	Investigations	Pulmonary arterial pressure increased	1	0.999999	1	1
TRACLEER	BOSENTAN	104865	CC(C)(C)C1=CC=C(C=C1)S(=O)(=O)NC2=C(C(=NC(=N2)C3=NC=CC=N3)OCCO)OC4=CC=CC=C4OC	Metabolism and nutrition disorders	Hyperuricaemia	1	0.999999	1	0
TRACLEER	BOSENTAN	104865	CC(C)(C)C1=CC=C(C=C1)S(=O)(=O)NC2=C(C(=NC(=N2)C3=NC=CC=N3)OCCO)OC4=CC=CC=C4OC	Musculoskeletal and connective tissue disorders	Back pain	1	0.999999	1	1
TRACLEER	BOSENTAN	104865	CC(C)(C)C1=CC=C(C=C1)S(=O)(=O)NC2=C(C(=NC(=N2)C3=NC=CC=N3)OCCO)OC4=CC=CC=C4OC	Musculoskeletal and connective tissue disorders	Pain in extremity	1	1	1	1
BOSENTAN	BOSENTAN	104865	CC(C)(C)C1=CC=C(C=C1)S(=O)(=O)NC2=C(C(=NC(=N2)C3=NC=CC=N3)OCCO)OC4=CC=CC=C4OC	Musculoskeletal and connective tissue disorders	Systemic scleroderma	1	0.999999	1	0
TRACLEER	BOSENTAN	104865	CC(C)(C)C1=CC=C(C=C1)S(=O)(=O)NC2=C(C(=NC(=N2)C3=NC=CC=N3)OCCO)OC4=CC=CC=C4OC	Nervous system disorders	Headache	1	1	1	1
BOSENTAN	BOSENTAN	104865	CC(C)(C)C1=CC=C(C=C1)S(=O)(=O)NC2=C(C(=NC(=N2)C3=NC=CC=N3)OCCO)OC4=CC=CC=C4OC	Nervous system disorders	Metabolic encephalopathy	1	1	1	1
BOSENTAN	BOSENTAN	104865	CC(C)(C)C1=CC=C(C=C1)S(=O)(=O)NC2=C(C(=NC(=N2)C3=NC=CC=N3)OCCO)OC4=CC=CC=C4OC	Nervous system disorders	Tension headache	1	1	1	0
TRACLEER	BOSENTAN	104865	CC(C)(C)C1=CC=C(C=C1)S(=O)(=O)NC2=C(C(=NC(=N2)C3=NC=CC=N3)OCCO)OC4=CC=CC=C4OC	Psychiatric disorders	Insomnia	1	0.999999	1	1
BOSENTAN	BOSENTAN	104865	CC(C)(C)C1=CC=C(C=C1)S(=O)(=O)NC2=C(C(=NC(=N2)C3=NC=CC=N3)OCCO)OC4=CC=CC=C4OC	Psychiatric disorders	Substance-induced psychotic disorder	1	0.999954	1	0
TRACLEER	BOSENTAN	104865	CC(C)(C)C1=CC=C(C=C1)S(=O)(=O)NC2=C(C(=NC(=N2)C3=NC=CC=N3)OCCO)OC4=CC=CC=C4OC	Renal and urinary disorders	Renal impairment	1	0.999989	1	1
BOSENTAN	BOSENTAN	104865	CC(C)(C)C1=CC=C(C=C1)S(=O)(=O)NC2=C(C(=NC(=N2)C3=NC=CC=N3)OCCO)OC4=CC=CC=C4OC	Respiratory, thoracic and mediastinal disorders	Dyspnoea	1	0.999999	1	1
TRACLEER	BOSENTAN	104865	CC(C)(C)C1=CC=C(C=C1)S(=O)(=O)NC2=C(C(=NC(=N2)C3=NC=CC=N3)OCCO)OC4=CC=CC=C4OC	Respiratory, thoracic and mediastinal disorders	Hypoxia	1	0.999999	1	1
TRACLEER	BOSENTAN	104865	CC(C)(C)C1=CC=C(C=C1)S(=O)(=O)NC2=C(C(=NC(=N2)C3=NC=CC=N3)OCCO)OC4=CC=CC=C4OC	Respiratory, thoracic and mediastinal disorders	Lung disorder	1	0.999998	1	1
BOSENTAN	BOSENTAN	104865	CC(C)(C)C1=CC=C(C=C1)S(=O)(=O)NC2=C(C(=NC(=N2)C3=NC=CC=N3)OCCO)OC4=CC=CC=C4OC	Respiratory, thoracic and mediastinal disorders	Nasal congestion	1	1	1	1
TRACLEER	BOSENTAN	104865	CC(C)(C)C1=CC=C(C=C1)S(=O)(=O)NC2=C(C(=NC(=N2)C3=NC=CC=N3)OCCO)OC4=CC=CC=C4OC	Respiratory, thoracic and mediastinal disorders	Nocturnal dyspnoea	1	0.999998	1	1
TRACLEER	BOSENTAN	104865	CC(C)(C)C1=CC=C(C=C1)S(=O)(=O)NC2=C(C(=NC(=N2)C3=NC=CC=N3)OCCO)OC4=CC=CC=C4OC	Respiratory, thoracic and mediastinal disorders	Obliterative bronchiolitis	1	1	1	0
TRACLEER	BOSENTAN	104865	CC(C)(C)C1=CC=C(C=C1)S(=O)(=O)NC2=C(C(=NC(=N2)C3=NC=CC=N3)OCCO)OC4=CC=CC=C4OC	Respiratory, thoracic and mediastinal disorders	Pleural effusion	1	0.999998	1	1
TRACLEER	BOSENTAN	104865	CC(C)(C)C1=CC=C(C=C1)S(=O)(=O)NC2=C(C(=NC(=N2)C3=NC=CC=N3)OCCO)OC4=CC=CC=C4OC	Respiratory, thoracic and mediastinal disorders	Pulmonary arterial hypertension	1	0.969246	1	1
BOSENTAN	BOSENTAN	104865	CC(C)(C)C1=CC=C(C=C1)S(=O)(=O)NC2=C(C(=NC(=N2)C3=NC=CC=N3)OCCO)OC4=CC=CC=C4OC	Respiratory, thoracic and mediastinal disorders	Pulmonary hypertension	1	1	1	1
BOSENTAN	BOSENTAN	104865	CC(C)(C)C1=CC=C(C=C1)S(=O)(=O)NC2=C(C(=NC(=N2)C3=NC=CC=N3)OCCO)OC4=CC=CC=C4OC	Respiratory, thoracic and mediastinal disorders	Pulmonary veno-occlusive disease	1	0.999959	1	1
BOSENTAN	BOSENTAN	104865	CC(C)(C)C1=CC=C(C=C1)S(=O)(=O)NC2=C(C(=NC(=N2)C3=NC=CC=N3)OCCO)OC4=CC=CC=C4OC	Respiratory, thoracic and mediastinal disorders	Respiratory tract congestion	1	0.999959	1	1
TRACLEER	BOSENTAN	104865	CC(C)(C)C1=CC=C(C=C1)S(=O)(=O)NC2=C(C(=NC(=N2)C3=NC=CC=N3)OCCO)OC4=CC=CC=C4OC	Skin and subcutaneous tissue disorders	Skin discolouration	1	1	1	1
TRACLEER	BOSENTAN	104865	CC(C)(C)C1=CC=C(C=C1)S(=O)(=O)NC2=C(C(=NC(=N2)C3=NC=CC=N3)OCCO)OC4=CC=CC=C4OC	Surgical and medical procedures	Atrial septal defect repair	1	0.999999	1	0
BOSENTAN	BOSENTAN	104865	CC(C)(C)C1=CC=C(C=C1)S(=O)(=O)NC2=C(C(=NC(=N2)C3=NC=CC=N3)OCCO)OC4=CC=CC=C4OC	Surgical and medical procedures	Heart transplant	1	1	1	0
BOSENTAN	BOSENTAN	104865	CC(C)(C)C1=CC=C(C=C1)S(=O)(=O)NC2=C(C(=NC(=N2)C3=NC=CC=N3)OCCO)OC4=CC=CC=C4OC	Surgical and medical procedures	Hospitalisation	1	1	1	0
BOSENTAN	BOSENTAN	104865	CC(C)(C)C1=CC=C(C=C1)S(=O)(=O)NC2=C(C(=NC(=N2)C3=NC=CC=N3)OCCO)OC4=CC=CC=C4OC	Surgical and medical procedures	Lung transplant	1	1	1	0
LEXISCAN	REGADENOSON	219024	CNC(=O)C1=CN(N=C1)C2=NC(=C3C(=N2)N(C=N3)[C@H]4[C@@H]([C@@H]([C@H](O4)CO)O)O)N	Immune system disorders	Contrast media reaction	1	0.999995	1	0
REGADENOSON	REGADENOSON	219024	CNC(=O)C1=CN(N=C1)C2=NC(=C3C(=N2)N(C=N3)[C@H]4[C@@H]([C@@H]([C@H](O4)CO)O)O)N	Investigations	Blood pressure decreased	1	1	1	0
LEXISCAN	REGADENOSON	219024	CNC(=O)C1=CN(N=C1)C2=NC(=C3C(=N2)N(C=N3)[C@H]4[C@@H]([C@@H]([C@H](O4)CO)O)O)N	Nervous system disorders	Dizziness	1	0.999992	1	1
REGADENOSON	REGADENOSON	219024	CNC(=O)C1=CN(N=C1)C2=NC(=C3C(=N2)N(C=N3)[C@H]4[C@@H]([C@@H]([C@H](O4)CO)O)O)N	Nervous system disorders	Lethargy	1	1	1	0
REGADENOSON	REGADENOSON	219024	CNC(=O)C1=CN(N=C1)C2=NC(=C3C(=N2)N(C=N3)[C@H]4[C@@H]([C@@H]([C@H](O4)CO)O)O)N	Nervous system disorders	Seizure	1	1	1	1
REGADENOSON	REGADENOSON	219024	CNC(=O)C1=CN(N=C1)C2=NC(=C3C(=N2)N(C=N3)[C@H]4[C@@H]([C@@H]([C@H](O4)CO)O)O)N	Nervous system disorders	Unresponsive to stimuli	1	0.999998	1	0
LEXISCAN	REGADENOSON	219024	CNC(=O)C1=CN(N=C1)C2=NC(=C3C(=N2)N(C=N3)[C@H]4[C@@H]([C@@H]([C@H](O4)CO)O)O)N	Respiratory, thoracic and mediastinal disorders	Dyspnoea	1	0.999998	1	1
LEXISCAN	REGADENOSON	219024	CNC(=O)C1=CN(N=C1)C2=NC(=C3C(=N2)N(C=N3)[C@H]4[C@@H]([C@@H]([C@H](O4)CO)O)O)N	Respiratory, thoracic and mediastinal disorders	Respiratory distress	1	1	1	1
LEXISCAN	REGADENOSON	219024	CNC(=O)C1=CN(N=C1)C2=NC(=C3C(=N2)N(C=N3)[C@H]4[C@@H]([C@@H]([C@H](O4)CO)O)O)N	Respiratory, thoracic and mediastinal disorders	Wheezing	1	0.999998	1	1
REGADENOSON	REGADENOSON	219024	CNC(=O)C1=CN(N=C1)C2=NC(=C3C(=N2)N(C=N3)[C@H]4[C@@H]([C@@H]([C@H](O4)CO)O)O)N	Surgical and medical procedures	Resuscitation	1	0.996472	1	0
REGADENOSON	REGADENOSON	219024	CNC(=O)C1=CN(N=C1)C2=NC(=C3C(=N2)N(C=N3)[C@H]4[C@@H]([C@@H]([C@H](O4)CO)O)O)N	Vascular disorders	Hypotension	1	0.999996	1	1
LISINOPRIL	LISINOPRIL	5362119	C1C[C@H](N(C1)C(=O)[C@H](CCCCN)N[C@@H](CCC2=CC=CC=C2)C(=O)O)C(=O)O	Cardiac disorders	Cardio-respiratory arrest	1	0.921544	1	1
LISINOPRIL	LISINOPRIL	5362119	C1C[C@H](N(C1)C(=O)[C@H](CCCCN)N[C@@H](CCC2=CC=CC=C2)C(=O)O)C(=O)O	Gastrointestinal disorders	Abdominal pain upper	1	0.113882	0	1
LISINOPRIL	LISINOPRIL	5362119	C1C[C@H](N(C1)C(=O)[C@H](CCCCN)N[C@@H](CCC2=CC=CC=C2)C(=O)O)C(=O)O	Gastrointestinal disorders	Anal incontinence	1	0.774542	1	0
LISINOPRIL	LISINOPRIL	5362119	C1C[C@H](N(C1)C(=O)[C@H](CCCCN)N[C@@H](CCC2=CC=CC=C2)C(=O)O)C(=O)O	Gastrointestinal disorders	Dysphagia	1	0.000144168	0	1
LISINOPRIL	LISINOPRIL	5362119	C1C[C@H](N(C1)C(=O)[C@H](CCCCN)N[C@@H](CCC2=CC=CC=C2)C(=O)O)C(=O)O	Gastrointestinal disorders	Gastric haemorrhage	1	0.819	1	0
LISINOPRIL	LISINOPRIL	5362119	C1C[C@H](N(C1)C(=O)[C@H](CCCCN)N[C@@H](CCC2=CC=CC=C2)C(=O)O)C(=O)O	Gastrointestinal disorders	Lip blister	1	0.999999	1	0
LISINOPRIL	LISINOPRIL	5362119	C1C[C@H](N(C1)C(=O)[C@H](CCCCN)N[C@@H](CCC2=CC=CC=C2)C(=O)O)C(=O)O	Gastrointestinal disorders	Lip oedema	1	0.998758	1	1
LISINOPRIL	LISINOPRIL	5362119	C1C[C@H](N(C1)C(=O)[C@H](CCCCN)N[C@@H](CCC2=CC=CC=C2)C(=O)O)C(=O)O	Gastrointestinal disorders	Mouth swelling	1	0.0389643	0	1
LISINOPRIL	LISINOPRIL	5362119	C1C[C@H](N(C1)C(=O)[C@H](CCCCN)N[C@@H](CCC2=CC=CC=C2)C(=O)O)C(=O)O	Gastrointestinal disorders	Odynophagia	1	0.999923	1	1
LISINOPRIL	LISINOPRIL	5362119	C1C[C@H](N(C1)C(=O)[C@H](CCCCN)N[C@@H](CCC2=CC=CC=C2)C(=O)O)C(=O)O	Gastrointestinal disorders	Oral pain	1	0.999982	1	0
LISINOPRIL	LISINOPRIL	5362119	C1C[C@H](N(C1)C(=O)[C@H](CCCCN)N[C@@H](CCC2=CC=CC=C2)C(=O)O)C(=O)O	Gastrointestinal disorders	Palatal oedema	1	0.998758	1	1
LISINOPRIL	LISINOPRIL	5362119	C1C[C@H](N(C1)C(=O)[C@H](CCCCN)N[C@@H](CCC2=CC=CC=C2)C(=O)O)C(=O)O	Gastrointestinal disorders	Salivary hypersecretion	1	0.998758	1	1
LISINOPRIL	LISINOPRIL	5362119	C1C[C@H](N(C1)C(=O)[C@H](CCCCN)N[C@@H](CCC2=CC=CC=C2)C(=O)O)C(=O)O	Gastrointestinal disorders	Swollen tongue	1	0.0389643	0	1
LISINOPRIL	LISINOPRIL	5362119	C1C[C@H](N(C1)C(=O)[C@H](CCCCN)N[C@@H](CCC2=CC=CC=C2)C(=O)O)C(=O)O	General disorders and administration site conditions	Condition aggravated	1	0.999965	1	0
LISINOPRIL	LISINOPRIL	5362119	C1C[C@H](N(C1)C(=O)[C@H](CCCCN)N[C@@H](CCC2=CC=CC=C2)C(=O)O)C(=O)O	General disorders and administration site conditions	Face oedema	1	0.999896	1	1
LISINOPRIL	LISINOPRIL	5362119	C1C[C@H](N(C1)C(=O)[C@H](CCCCN)N[C@@H](CCC2=CC=CC=C2)C(=O)O)C(=O)O	General disorders and administration site conditions	Feeling hot	1	4.76137e-15	0	1
LISINOPRIL	LISINOPRIL	5362119	C1C[C@H](N(C1)C(=O)[C@H](CCCCN)N[C@@H](CCC2=CC=CC=C2)C(=O)O)C(=O)O	General disorders and administration site conditions	Hypothermia	1	1	1	0
LISINOPRIL	LISINOPRIL	5362119	C1C[C@H](N(C1)C(=O)[C@H](CCCCN)N[C@@H](CCC2=CC=CC=C2)C(=O)O)C(=O)O	General disorders and administration site conditions	Medical device discomfort	1	0.998758	1	0
LISINOPRIL	LISINOPRIL	5362119	C1C[C@H](N(C1)C(=O)[C@H](CCCCN)N[C@@H](CCC2=CC=CC=C2)C(=O)O)C(=O)O	General disorders and administration site conditions	No adverse event	1	1	1	0
LISINOPRIL	LISINOPRIL	5362119	C1C[C@H](N(C1)C(=O)[C@H](CCCCN)N[C@@H](CCC2=CC=CC=C2)C(=O)O)C(=O)O	General disorders and administration site conditions	Oedema peripheral	1	0.994315	1	1
LISINOPRIL	LISINOPRIL	5362119	C1C[C@H](N(C1)C(=O)[C@H](CCCCN)N[C@@H](CCC2=CC=CC=C2)C(=O)O)C(=O)O	General disorders and administration site conditions	Pyrexia	1	0.42066	0	1
LISINOPRIL	LISINOPRIL	5362119	C1C[C@H](N(C1)C(=O)[C@H](CCCCN)N[C@@H](CCC2=CC=CC=C2)C(=O)O)C(=O)O	General disorders and administration site conditions	Secretion discharge	1	0.999991	1	0
LISINOPRIL	LISINOPRIL	5362119	C1C[C@H](N(C1)C(=O)[C@H](CCCCN)N[C@@H](CCC2=CC=CC=C2)C(=O)O)C(=O)O	General disorders and administration site conditions	Swelling face	1	0.999991	1	1
LISINOPRIL	LISINOPRIL	5362119	C1C[C@H](N(C1)C(=O)[C@H](CCCCN)N[C@@H](CCC2=CC=CC=C2)C(=O)O)C(=O)O	General disorders and administration site conditions	Therapeutic response changed	1	0.999883	1	0
LISINOPRIL	LISINOPRIL	5362119	C1C[C@H](N(C1)C(=O)[C@H](CCCCN)N[C@@H](CCC2=CC=CC=C2)C(=O)O)C(=O)O	Hepatobiliary disorders	Hepatic pain	1	0.999964	1	0
LISINOPRIL	LISINOPRIL	5362119	C1C[C@H](N(C1)C(=O)[C@H](CCCCN)N[C@@H](CCC2=CC=CC=C2)C(=O)O)C(=O)O	Immune system disorders	Anaphylactic reaction	1	0.999899	1	1
LISINOPRIL	LISINOPRIL	5362119	C1C[C@H](N(C1)C(=O)[C@H](CCCCN)N[C@@H](CCC2=CC=CC=C2)C(=O)O)C(=O)O	Immune system disorders	Anaphylactic shock	1	0.0227041	0	1
LISINOPRIL	LISINOPRIL	5362119	C1C[C@H](N(C1)C(=O)[C@H](CCCCN)N[C@@H](CCC2=CC=CC=C2)C(=O)O)C(=O)O	Immune system disorders	Drug hypersensitivity	1	1	1	1
LISINOPRIL	LISINOPRIL	5362119	C1C[C@H](N(C1)C(=O)[C@H](CCCCN)N[C@@H](CCC2=CC=CC=C2)C(=O)O)C(=O)O	Immune system disorders	Food allergy	1	0.991092	1	1
LISINOPRIL	LISINOPRIL	5362119	C1C[C@H](N(C1)C(=O)[C@H](CCCCN)N[C@@H](CCC2=CC=CC=C2)C(=O)O)C(=O)O	Immune system disorders	Hypersensitivity	1	0.649482	1	1
LISINOPRIL	LISINOPRIL	5362119	C1C[C@H](N(C1)C(=O)[C@H](CCCCN)N[C@@H](CCC2=CC=CC=C2)C(=O)O)C(=O)O	Infections and infestations	Cellulitis	1	1	1	1
LISINOPRIL	LISINOPRIL	5362119	C1C[C@H](N(C1)C(=O)[C@H](CCCCN)N[C@@H](CCC2=CC=CC=C2)C(=O)O)C(=O)O	Infections and infestations	Gingivitis	1	1	1	0
LISINOPRIL	LISINOPRIL	5362119	C1C[C@H](N(C1)C(=O)[C@H](CCCCN)N[C@@H](CCC2=CC=CC=C2)C(=O)O)C(=O)O	Infections and infestations	Herpes zoster	1	1	1	1
LISINOPRIL	LISINOPRIL	5362119	C1C[C@H](N(C1)C(=O)[C@H](CCCCN)N[C@@H](CCC2=CC=CC=C2)C(=O)O)C(=O)O	Infections and infestations	Infection	1	1.95385e-05	0	1
LISINOPRIL	LISINOPRIL	5362119	C1C[C@H](N(C1)C(=O)[C@H](CCCCN)N[C@@H](CCC2=CC=CC=C2)C(=O)O)C(=O)O	Infections and infestations	Oral pustule	1	0.999999	1	0
LISINOPRIL	LISINOPRIL	5362119	C1C[C@H](N(C1)C(=O)[C@H](CCCCN)N[C@@H](CCC2=CC=CC=C2)C(=O)O)C(=O)O	Infections and infestations	Osteomyelitis	1	0.327471	0	0
LISINOPRIL	LISINOPRIL	5362119	C1C[C@H](N(C1)C(=O)[C@H](CCCCN)N[C@@H](CCC2=CC=CC=C2)C(=O)O)C(=O)O	Infections and infestations	Pharyngitis	1	0.998874	1	1
LISINOPRIL	LISINOPRIL	5362119	C1C[C@H](N(C1)C(=O)[C@H](CCCCN)N[C@@H](CCC2=CC=CC=C2)C(=O)O)C(=O)O	Infections and infestations	Tooth infection	1	1.2378e-13	0	0
LISINOPRIL	LISINOPRIL	5362119	C1C[C@H](N(C1)C(=O)[C@H](CCCCN)N[C@@H](CCC2=CC=CC=C2)C(=O)O)C(=O)O	Injury, poisoning and procedural complications	Accidental overdose	1	1	1	0
LISINOPRIL	LISINOPRIL	5362119	C1C[C@H](N(C1)C(=O)[C@H](CCCCN)N[C@@H](CCC2=CC=CC=C2)C(=O)O)C(=O)O	Injury, poisoning and procedural complications	Documented hypersensitivity to administered product	1	9.72474e-15	0	0
LISINOPRIL	LISINOPRIL	5362119	C1C[C@H](N(C1)C(=O)[C@H](CCCCN)N[C@@H](CCC2=CC=CC=C2)C(=O)O)C(=O)O	Injury, poisoning and procedural complications	Endotracheal intubation complication	1	1	1	0
LISINOPRIL	LISINOPRIL	5362119	C1C[C@H](N(C1)C(=O)[C@H](CCCCN)N[C@@H](CCC2=CC=CC=C2)C(=O)O)C(=O)O	Injury, poisoning and procedural complications	Injury	1	0.116159	0	1
LISINOPRIL	LISINOPRIL	5362119	C1C[C@H](N(C1)C(=O)[C@H](CCCCN)N[C@@H](CCC2=CC=CC=C2)C(=O)O)C(=O)O	Injury, poisoning and procedural complications	Intentional overdose	1	0.0227041	0	0
LISINOPRIL	LISINOPRIL	5362119	C1C[C@H](N(C1)C(=O)[C@H](CCCCN)N[C@@H](CCC2=CC=CC=C2)C(=O)O)C(=O)O	Injury, poisoning and procedural complications	Post procedural swelling	1	0.999991	1	0
LISINOPRIL	LISINOPRIL	5362119	C1C[C@H](N(C1)C(=O)[C@H](CCCCN)N[C@@H](CCC2=CC=CC=C2)C(=O)O)C(=O)O	Injury, poisoning and procedural complications	Prescribed overdose	1	0.971871	1	0
PRINIVIL	LISINOPRIL	5362119	C1C[C@H](N(C1)C(=O)[C@H](CCCCN)N[C@@H](CCC2=CC=CC=C2)C(=O)O)C(=O)O	Injury, poisoning and procedural complications	Product use in unapproved indication	1	0.999272	1	0
LISINOPRIL	LISINOPRIL	5362119	C1C[C@H](N(C1)C(=O)[C@H](CCCCN)N[C@@H](CCC2=CC=CC=C2)C(=O)O)C(=O)O	Injury, poisoning and procedural complications	Subdural haematoma	1	0.950372	1	0
LISINOPRIL	LISINOPRIL	5362119	C1C[C@H](N(C1)C(=O)[C@H](CCCCN)N[C@@H](CCC2=CC=CC=C2)C(=O)O)C(=O)O	Injury, poisoning and procedural complications	Tracheostomy malfunction	1	1	1	0
LISINOPRIL	LISINOPRIL	5362119	C1C[C@H](N(C1)C(=O)[C@H](CCCCN)N[C@@H](CCC2=CC=CC=C2)C(=O)O)C(=O)O	Injury, poisoning and procedural complications	Transcription medication error	1	1	1	0
LISINOPRIL	LISINOPRIL	5362119	C1C[C@H](N(C1)C(=O)[C@H](CCCCN)N[C@@H](CCC2=CC=CC=C2)C(=O)O)C(=O)O	Investigations	Biopsy thyroid gland	1	0.747594	1	0
LISINOPRIL	LISINOPRIL	5362119	C1C[C@H](N(C1)C(=O)[C@H](CCCCN)N[C@@H](CCC2=CC=CC=C2)C(=O)O)C(=O)O	Investigations	Blood alkaline phosphatase decreased	1	1	1	0
LISINOPRIL	LISINOPRIL	5362119	C1C[C@H](N(C1)C(=O)[C@H](CCCCN)N[C@@H](CCC2=CC=CC=C2)C(=O)O)C(=O)O	Investigations	Blood alkaline phosphatase increased	1	0.999963	1	0
LISINOPRIL	LISINOPRIL	5362119	C1C[C@H](N(C1)C(=O)[C@H](CCCCN)N[C@@H](CCC2=CC=CC=C2)C(=O)O)C(=O)O	Investigations	Blood pressure systolic decreased	1	0.957315	1	0
LISINOPRIL	LISINOPRIL	5362119	C1C[C@H](N(C1)C(=O)[C@H](CCCCN)N[C@@H](CCC2=CC=CC=C2)C(=O)O)C(=O)O	Investigations	Coma scale abnormal	1	0.999963	1	0
LISINOPRIL	LISINOPRIL	5362119	C1C[C@H](N(C1)C(=O)[C@H](CCCCN)N[C@@H](CCC2=CC=CC=C2)C(=O)O)C(=O)O	Investigations	Red blood cell count increased	1	0.999963	1	0
LISINOPRIL	LISINOPRIL	5362119	C1C[C@H](N(C1)C(=O)[C@H](CCCCN)N[C@@H](CCC2=CC=CC=C2)C(=O)O)C(=O)O	Investigations	Renal function test abnormal	1	0.00486267	0	0
LISINOPRIL	LISINOPRIL	5362119	C1C[C@H](N(C1)C(=O)[C@H](CCCCN)N[C@@H](CCC2=CC=CC=C2)C(=O)O)C(=O)O	Metabolism and nutrition disorders	Acidosis	1	1	1	1
LISINOPRIL	LISINOPRIL	5362119	C1C[C@H](N(C1)C(=O)[C@H](CCCCN)N[C@@H](CCC2=CC=CC=C2)C(=O)O)C(=O)O	Metabolism and nutrition disorders	Hyperkalaemia	1	0.999862	1	1
LISINOPRIL	LISINOPRIL	5362119	C1C[C@H](N(C1)C(=O)[C@H](CCCCN)N[C@@H](CCC2=CC=CC=C2)C(=O)O)C(=O)O	Musculoskeletal and connective tissue disorders	Pain in extremity	1	0.000266	0	1
LISINOPRIL	LISINOPRIL	5362119	C1C[C@H](N(C1)C(=O)[C@H](CCCCN)N[C@@H](CCC2=CC=CC=C2)C(=O)O)C(=O)O	Musculoskeletal and connective tissue disorders	Pain in jaw	1	0.998758	1	0
LISINOPRIL	LISINOPRIL	5362119	C1C[C@H](N(C1)C(=O)[C@H](CCCCN)N[C@@H](CCC2=CC=CC=C2)C(=O)O)C(=O)O	Neoplasms benign, malignant and unspecified (incl cysts and polyps)	Meningioma	1	0.61625	1	0
LISINOPRIL	LISINOPRIL	5362119	C1C[C@H](N(C1)C(=O)[C@H](CCCCN)N[C@@H](CCC2=CC=CC=C2)C(=O)O)C(=O)O	Nervous system disorders	Asterixis	1	0.999988	1	0
LISINOPRIL	LISINOPRIL	5362119	C1C[C@H](N(C1)C(=O)[C@H](CCCCN)N[C@@H](CCC2=CC=CC=C2)C(=O)O)C(=O)O	Nervous system disorders	Cervicobrachial syndrome	1	1	1	0
LISINOPRIL	LISINOPRIL	5362119	C1C[C@H](N(C1)C(=O)[C@H](CCCCN)N[C@@H](CCC2=CC=CC=C2)C(=O)O)C(=O)O	Nervous system disorders	Dysarthria	1	0.999988	1	1
LISINOPRIL	LISINOPRIL	5362119	C1C[C@H](N(C1)C(=O)[C@H](CCCCN)N[C@@H](CCC2=CC=CC=C2)C(=O)O)C(=O)O	Nervous system disorders	Encephalopathy	1	0.999988	1	1
LISINOPRIL	LISINOPRIL	5362119	C1C[C@H](N(C1)C(=O)[C@H](CCCCN)N[C@@H](CCC2=CC=CC=C2)C(=O)O)C(=O)O	Nervous system disorders	Loss of consciousness	1	1.01685e-05	0	1
LISINOPRIL	LISINOPRIL	5362119	C1C[C@H](N(C1)C(=O)[C@H](CCCCN)N[C@@H](CCC2=CC=CC=C2)C(=O)O)C(=O)O	Nervous system disorders	Movement disorder	1	0.999967	1	0
LISINOPRIL	LISINOPRIL	5362119	C1C[C@H](N(C1)C(=O)[C@H](CCCCN)N[C@@H](CCC2=CC=CC=C2)C(=O)O)C(=O)O	Nervous system disorders	Narcolepsy	1	0.999967	1	0
LISINOPRIL	LISINOPRIL	5362119	C1C[C@H](N(C1)C(=O)[C@H](CCCCN)N[C@@H](CCC2=CC=CC=C2)C(=O)O)C(=O)O	Nervous system disorders	Tongue biting	1	1.01685e-05	0	0
LISINOPRIL	LISINOPRIL	5362119	C1C[C@H](N(C1)C(=O)[C@H](CCCCN)N[C@@H](CCC2=CC=CC=C2)C(=O)O)C(=O)O	Nervous system disorders	Transient ischaemic attack	1	0.998719	1	1
LISINOPRIL	LISINOPRIL	5362119	C1C[C@H](N(C1)C(=O)[C@H](CCCCN)N[C@@H](CCC2=CC=CC=C2)C(=O)O)C(=O)O	Product issues	Device occlusion	1	0.00486267	0	0
LISINOPRIL	LISINOPRIL	5362119	C1C[C@H](N(C1)C(=O)[C@H](CCCCN)N[C@@H](CCC2=CC=CC=C2)C(=O)O)C(=O)O	Product issues	Product substitution issue	1	0.0315529	0	0
LISINOPRIL	LISINOPRIL	5362119	C1C[C@H](N(C1)C(=O)[C@H](CCCCN)N[C@@H](CCC2=CC=CC=C2)C(=O)O)C(=O)O	Psychiatric disorders	Suicidal ideation	1	0.999991	1	1
LISINOPRIL	LISINOPRIL	5362119	C1C[C@H](N(C1)C(=O)[C@H](CCCCN)N[C@@H](CCC2=CC=CC=C2)C(=O)O)C(=O)O	Psychiatric disorders	Suicide attempt	1	1	1	1
LISINOPRIL	LISINOPRIL	5362119	C1C[C@H](N(C1)C(=O)[C@H](CCCCN)N[C@@H](CCC2=CC=CC=C2)C(=O)O)C(=O)O	Renal and urinary disorders	Azotaemia	1	0.0227041	0	1
LISINOPRIL	LISINOPRIL	5362119	C1C[C@H](N(C1)C(=O)[C@H](CCCCN)N[C@@H](CCC2=CC=CC=C2)C(=O)O)C(=O)O	Renal and urinary disorders	Haematuria	1	0.989443	1	1
LISINOPRIL	LISINOPRIL	5362119	C1C[C@H](N(C1)C(=O)[C@H](CCCCN)N[C@@H](CCC2=CC=CC=C2)C(=O)O)C(=O)O	Renal and urinary disorders	Hydronephrosis	1	0.0169529	0	0
LISINOPRIL	LISINOPRIL	5362119	C1C[C@H](N(C1)C(=O)[C@H](CCCCN)N[C@@H](CCC2=CC=CC=C2)C(=O)O)C(=O)O	Renal and urinary disorders	Nephropathy toxic	1	0.999931	1	1
LISINOPRIL	LISINOPRIL	5362119	C1C[C@H](N(C1)C(=O)[C@H](CCCCN)N[C@@H](CCC2=CC=CC=C2)C(=O)O)C(=O)O	Renal and urinary disorders	Nocturia	1	0.99541	1	1
LISINOPRIL	LISINOPRIL	5362119	C1C[C@H](N(C1)C(=O)[C@H](CCCCN)N[C@@H](CCC2=CC=CC=C2)C(=O)O)C(=O)O	Renal and urinary disorders	Renal impairment	1	0.989443	1	1
LISINOPRIL	LISINOPRIL	5362119	C1C[C@H](N(C1)C(=O)[C@H](CCCCN)N[C@@H](CCC2=CC=CC=C2)C(=O)O)C(=O)O	Renal and urinary disorders	Tubulointerstitial nephritis	1	0.999999	1	1
LISINOPRIL	LISINOPRIL	5362119	C1C[C@H](N(C1)C(=O)[C@H](CCCCN)N[C@@H](CCC2=CC=CC=C2)C(=O)O)C(=O)O	Renal and urinary disorders	Urinary incontinence	1	0.0856439	0	0
LISINOPRIL	LISINOPRIL	5362119	C1C[C@H](N(C1)C(=O)[C@H](CCCCN)N[C@@H](CCC2=CC=CC=C2)C(=O)O)C(=O)O	Reproductive system and breast disorders	Prostatic pain	1	1.95385e-05	0	0
LISINOPRIL	LISINOPRIL	5362119	C1C[C@H](N(C1)C(=O)[C@H](CCCCN)N[C@@H](CCC2=CC=CC=C2)C(=O)O)C(=O)O	Respiratory, thoracic and mediastinal disorders	Cough	1	0.328121	0	1
LISINOPRIL	LISINOPRIL	5362119	C1C[C@H](N(C1)C(=O)[C@H](CCCCN)N[C@@H](CCC2=CC=CC=C2)C(=O)O)C(=O)O	Respiratory, thoracic and mediastinal disorders	Dysphonia	1	0.478361	0	1
LISINOPRIL	LISINOPRIL	5362119	C1C[C@H](N(C1)C(=O)[C@H](CCCCN)N[C@@H](CCC2=CC=CC=C2)C(=O)O)C(=O)O	Respiratory, thoracic and mediastinal disorders	Dyspnoea	1	0.000144168	0	1
LISINOPRIL	LISINOPRIL	5362119	C1C[C@H](N(C1)C(=O)[C@H](CCCCN)N[C@@H](CCC2=CC=CC=C2)C(=O)O)C(=O)O	Respiratory, thoracic and mediastinal disorders	Laryngeal oedema	1	0.998758	1	1
LISINOPRIL	LISINOPRIL	5362119	C1C[C@H](N(C1)C(=O)[C@H](CCCCN)N[C@@H](CCC2=CC=CC=C2)C(=O)O)C(=O)O	Respiratory, thoracic and mediastinal disorders	Respiratory disorder	1	0.999779	1	1
LISINOPRIL	LISINOPRIL	5362119	C1C[C@H](N(C1)C(=O)[C@H](CCCCN)N[C@@H](CCC2=CC=CC=C2)C(=O)O)C(=O)O	Respiratory, thoracic and mediastinal disorders	Respiratory distress	1	1.66527e-05	0	1
LISINOPRIL	LISINOPRIL	5362119	C1C[C@H](N(C1)C(=O)[C@H](CCCCN)N[C@@H](CCC2=CC=CC=C2)C(=O)O)C(=O)O	Respiratory, thoracic and mediastinal disorders	Sinus disorder	1	0.478361	0	0
LISINOPRIL	LISINOPRIL	5362119	C1C[C@H](N(C1)C(=O)[C@H](CCCCN)N[C@@H](CCC2=CC=CC=C2)C(=O)O)C(=O)O	Respiratory, thoracic and mediastinal disorders	Stridor	1	0.999262	1	1
LISINOPRIL	LISINOPRIL	5362119	C1C[C@H](N(C1)C(=O)[C@H](CCCCN)N[C@@H](CCC2=CC=CC=C2)C(=O)O)C(=O)O	Respiratory, thoracic and mediastinal disorders	Tachypnoea	1	1.66527e-05	0	0
LISINOPRIL	LISINOPRIL	5362119	C1C[C@H](N(C1)C(=O)[C@H](CCCCN)N[C@@H](CCC2=CC=CC=C2)C(=O)O)C(=O)O	Respiratory, thoracic and mediastinal disorders	Throat tightness	1	0.649482	1	1
LISINOPRIL	LISINOPRIL	5362119	C1C[C@H](N(C1)C(=O)[C@H](CCCCN)N[C@@H](CCC2=CC=CC=C2)C(=O)O)C(=O)O	Respiratory, thoracic and mediastinal disorders	Tonsillar hypertrophy	1	0.373332	0	0
LISINOPRIL	LISINOPRIL	5362119	C1C[C@H](N(C1)C(=O)[C@H](CCCCN)N[C@@H](CCC2=CC=CC=C2)C(=O)O)C(=O)O	Respiratory, thoracic and mediastinal disorders	Wheezing	1	0.328121	0	1
LISINOPRIL	LISINOPRIL	5362119	C1C[C@H](N(C1)C(=O)[C@H](CCCCN)N[C@@H](CCC2=CC=CC=C2)C(=O)O)C(=O)O	Skin and subcutaneous tissue disorders	Angioedema	1	3.54364e-06	0	1
LISINOPRIL	LISINOPRIL	5362119	C1C[C@H](N(C1)C(=O)[C@H](CCCCN)N[C@@H](CCC2=CC=CC=C2)C(=O)O)C(=O)O	Skin and subcutaneous tissue disorders	Dermatitis allergic	1	1	1	1
LISINOPRIL	LISINOPRIL	5362119	C1C[C@H](N(C1)C(=O)[C@H](CCCCN)N[C@@H](CCC2=CC=CC=C2)C(=O)O)C(=O)O	Skin and subcutaneous tissue disorders	Urticaria	1	0.0028268	0	1
LISINOPRIL	LISINOPRIL	5362119	C1C[C@H](N(C1)C(=O)[C@H](CCCCN)N[C@@H](CCC2=CC=CC=C2)C(=O)O)C(=O)O	Surgical and medical procedures	Haemodialysis	1	0.845266	1	0
LISINOPRIL	LISINOPRIL	5362119	C1C[C@H](N(C1)C(=O)[C@H](CCCCN)N[C@@H](CCC2=CC=CC=C2)C(=O)O)C(=O)O	Surgical and medical procedures	Therapy change	1	0.649482	1	0
LISINOPRIL	LISINOPRIL	5362119	C1C[C@H](N(C1)C(=O)[C@H](CCCCN)N[C@@H](CCC2=CC=CC=C2)C(=O)O)C(=O)O	Surgical and medical procedures	Therapy interrupted	1	0.194695	0	0
LISINOPRIL	LISINOPRIL	5362119	C1C[C@H](N(C1)C(=O)[C@H](CCCCN)N[C@@H](CCC2=CC=CC=C2)C(=O)O)C(=O)O	Surgical and medical procedures	Transfusion	1	1	1	0
LISINOPRIL	LISINOPRIL	5362119	C1C[C@H](N(C1)C(=O)[C@H](CCCCN)N[C@@H](CCC2=CC=CC=C2)C(=O)O)C(=O)O	Vascular disorders	Hypotension	1	0.0227041	0	1
LISINOPRIL	LISINOPRIL	5362119	C1C[C@H](N(C1)C(=O)[C@H](CCCCN)N[C@@H](CCC2=CC=CC=C2)C(=O)O)C(=O)O	Vascular disorders	Shock	1	0.382798	0	1
AMBRISENTAN	AMBRISENTAN	6918493	CC1=CC(=NC(=N1)O[C@H](C(=O)O)C(C2=CC=CC=C2)(C3=CC=CC=C3)OC)C	Blood and lymphatic system disorders	Anaemia	1	0.37755	0	1
AMBRISENTAN	AMBRISENTAN	6918493	CC1=CC(=NC(=N1)O[C@H](C(=O)O)C(C2=CC=CC=C2)(C3=CC=CC=C3)OC)C	Blood and lymphatic system disorders	Increased tendency to bruise	1	0.000155638	0	0
AMBRISENTAN	AMBRISENTAN	6918493	CC1=CC(=NC(=N1)O[C@H](C(=O)O)C(C2=CC=CC=C2)(C3=CC=CC=C3)OC)C	Blood and lymphatic system disorders	Thrombocytopenia	1	7.9281e-07	0	1
AMBRISENTAN	AMBRISENTAN	6918493	CC1=CC(=NC(=N1)O[C@H](C(=O)O)C(C2=CC=CC=C2)(C3=CC=CC=C3)OC)C	Cardiac disorders	Cardiac arrest	1	0.999201	1	1
AMBRISENTAN	AMBRISENTAN	6918493	CC1=CC(=NC(=N1)O[C@H](C(=O)O)C(C2=CC=CC=C2)(C3=CC=CC=C3)OC)C	Cardiac disorders	Cardiac failure congestive	1	6.15864e-22	0	1
AMBRISENTAN	AMBRISENTAN	6918493	CC1=CC(=NC(=N1)O[C@H](C(=O)O)C(C2=CC=CC=C2)(C3=CC=CC=C3)OC)C	Cardiac disorders	Cardiovascular disorder	1	1.21066e-08	0	0
AMBRISENTAN	AMBRISENTAN	6918493	CC1=CC(=NC(=N1)O[C@H](C(=O)O)C(C2=CC=CC=C2)(C3=CC=CC=C3)OC)C	Cardiac disorders	Coronary artery disease	1	0.998757	1	1
AMBRISENTAN	AMBRISENTAN	6918493	CC1=CC(=NC(=N1)O[C@H](C(=O)O)C(C2=CC=CC=C2)(C3=CC=CC=C3)OC)C	Cardiac disorders	Mitral valve prolapse	1	0.974319	1	0
AMBRISENTAN	AMBRISENTAN	6918493	CC1=CC(=NC(=N1)O[C@H](C(=O)O)C(C2=CC=CC=C2)(C3=CC=CC=C3)OC)C	Cardiac disorders	Pericardial effusion	1	3.31654e-08	0	1
AMBRISENTAN	AMBRISENTAN	6918493	CC1=CC(=NC(=N1)O[C@H](C(=O)O)C(C2=CC=CC=C2)(C3=CC=CC=C3)OC)C	Cardiac disorders	Right ventricular dilatation	1	0.974319	1	0
AMBRISENTAN	AMBRISENTAN	6918493	CC1=CC(=NC(=N1)O[C@H](C(=O)O)C(C2=CC=CC=C2)(C3=CC=CC=C3)OC)C	Cardiac disorders	Right ventricular failure	1	4.46874e-05	0	1
AMBRISENTAN	AMBRISENTAN	6918493	CC1=CC(=NC(=N1)O[C@H](C(=O)O)C(C2=CC=CC=C2)(C3=CC=CC=C3)OC)C	Cardiac disorders	Systolic dysfunction	1	0.974319	1	0
AMBRISENTAN	AMBRISENTAN	6918493	CC1=CC(=NC(=N1)O[C@H](C(=O)O)C(C2=CC=CC=C2)(C3=CC=CC=C3)OC)C	Congenital, familial and genetic disorders	Gastrointestinal arteriovenous malformation	1	1.19161e-08	0	0
AMBRISENTAN	AMBRISENTAN	6918493	CC1=CC(=NC(=N1)O[C@H](C(=O)O)C(C2=CC=CC=C2)(C3=CC=CC=C3)OC)C	Ear and labyrinth disorders	Hypoacusis	1	6.94772e-11	0	1
AMBRISENTAN	AMBRISENTAN	6918493	CC1=CC(=NC(=N1)O[C@H](C(=O)O)C(C2=CC=CC=C2)(C3=CC=CC=C3)OC)C	Endocrine disorders	Hyperparathyroidism	1	0.000884215	0	0
AMBRISENTAN	AMBRISENTAN	6918493	CC1=CC(=NC(=N1)O[C@H](C(=O)O)C(C2=CC=CC=C2)(C3=CC=CC=C3)OC)C	Eye disorders	Cataract	1	0.991529	1	1
AMBRISENTAN	AMBRISENTAN	6918493	CC1=CC(=NC(=N1)O[C@H](C(=O)O)C(C2=CC=CC=C2)(C3=CC=CC=C3)OC)C	Eye disorders	Papilloedema	1	0.99834	1	0
AMBRISENTAN	AMBRISENTAN	6918493	CC1=CC(=NC(=N1)O[C@H](C(=O)O)C(C2=CC=CC=C2)(C3=CC=CC=C3)OC)C	Eye disorders	Photophobia	1	1.02475e-06	0	1
AMBRISENTAN	AMBRISENTAN	6918493	CC1=CC(=NC(=N1)O[C@H](C(=O)O)C(C2=CC=CC=C2)(C3=CC=CC=C3)OC)C	Eye disorders	Vision blurred	1	0.991529	1	1
AMBRISENTAN	AMBRISENTAN	6918493	CC1=CC(=NC(=N1)O[C@H](C(=O)O)C(C2=CC=CC=C2)(C3=CC=CC=C3)OC)C	Gastrointestinal disorders	Ascites	1	9.52551e-14	0	1
AMBRISENTAN	AMBRISENTAN	6918493	CC1=CC(=NC(=N1)O[C@H](C(=O)O)C(C2=CC=CC=C2)(C3=CC=CC=C3)OC)C	Gastrointestinal disorders	Colitis	1	0.0153574	0	1
AMBRISENTAN	AMBRISENTAN	6918493	CC1=CC(=NC(=N1)O[C@H](C(=O)O)C(C2=CC=CC=C2)(C3=CC=CC=C3)OC)C	Gastrointestinal disorders	Constipation	1	3.15177e-06	0	1
AMBRISENTAN	AMBRISENTAN	6918493	CC1=CC(=NC(=N1)O[C@H](C(=O)O)C(C2=CC=CC=C2)(C3=CC=CC=C3)OC)C	Gastrointestinal disorders	Diarrhoea	1	2.35561e-15	0	1
AMBRISENTAN	AMBRISENTAN	6918493	CC1=CC(=NC(=N1)O[C@H](C(=O)O)C(C2=CC=CC=C2)(C3=CC=CC=C3)OC)C	Gastrointestinal disorders	Gastrooesophageal reflux disease	1	8.84795e-11	0	1
AMBRISENTAN	AMBRISENTAN	6918493	CC1=CC(=NC(=N1)O[C@H](C(=O)O)C(C2=CC=CC=C2)(C3=CC=CC=C3)OC)C	Gastrointestinal disorders	Impaired gastric emptying	1	6.78143e-11	0	0
AMBRISENTAN	AMBRISENTAN	6918493	CC1=CC(=NC(=N1)O[C@H](C(=O)O)C(C2=CC=CC=C2)(C3=CC=CC=C3)OC)C	Gastrointestinal disorders	Incarcerated inguinal hernia	1	0.998481	1	0
AMBRISENTAN	AMBRISENTAN	6918493	CC1=CC(=NC(=N1)O[C@H](C(=O)O)C(C2=CC=CC=C2)(C3=CC=CC=C3)OC)C	General disorders and administration site conditions	Chest discomfort	1	0.0188116	0	1
AMBRISENTAN	AMBRISENTAN	6918493	CC1=CC(=NC(=N1)O[C@H](C(=O)O)C(C2=CC=CC=C2)(C3=CC=CC=C3)OC)C	General disorders and administration site conditions	Condition aggravated	1	5.65519e-08	0	0
AMBRISENTAN	AMBRISENTAN	6918493	CC1=CC(=NC(=N1)O[C@H](C(=O)O)C(C2=CC=CC=C2)(C3=CC=CC=C3)OC)C	General disorders and administration site conditions	Death	1	1.10837e-15	0	1
AMBRISENTAN	AMBRISENTAN	6918493	CC1=CC(=NC(=N1)O[C@H](C(=O)O)C(C2=CC=CC=C2)(C3=CC=CC=C3)OC)C	General disorders and administration site conditions	Disease progression	1	1.88906e-06	0	1
AMBRISENTAN	AMBRISENTAN	6918493	CC1=CC(=NC(=N1)O[C@H](C(=O)O)C(C2=CC=CC=C2)(C3=CC=CC=C3)OC)C	General disorders and administration site conditions	Drug ineffective	1	0.000166911	0	0
AMBRISENTAN	AMBRISENTAN	6918493	CC1=CC(=NC(=N1)O[C@H](C(=O)O)C(C2=CC=CC=C2)(C3=CC=CC=C3)OC)C	General disorders and administration site conditions	Drug intolerance	1	0.00130198	0	1
AMBRISENTAN	AMBRISENTAN	6918493	CC1=CC(=NC(=N1)O[C@H](C(=O)O)C(C2=CC=CC=C2)(C3=CC=CC=C3)OC)C	General disorders and administration site conditions	Fatigue	1	2.21697e-05	0	1
AMBRISENTAN	AMBRISENTAN	6918493	CC1=CC(=NC(=N1)O[C@H](C(=O)O)C(C2=CC=CC=C2)(C3=CC=CC=C3)OC)C	General disorders and administration site conditions	Gait disturbance	1	2.55176e-05	0	1
AMBRISENTAN	AMBRISENTAN	6918493	CC1=CC(=NC(=N1)O[C@H](C(=O)O)C(C2=CC=CC=C2)(C3=CC=CC=C3)OC)C	General disorders and administration site conditions	Gravitational oedema	1	0.989012	1	0
AMBRISENTAN	AMBRISENTAN	6918493	CC1=CC(=NC(=N1)O[C@H](C(=O)O)C(C2=CC=CC=C2)(C3=CC=CC=C3)OC)C	General disorders and administration site conditions	No adverse event	1	0.633209	1	0
AMBRISENTAN	AMBRISENTAN	6918493	CC1=CC(=NC(=N1)O[C@H](C(=O)O)C(C2=CC=CC=C2)(C3=CC=CC=C3)OC)C	General disorders and administration site conditions	Oedema peripheral	1	5.11749e-21	0	1
AMBRISENTAN	AMBRISENTAN	6918493	CC1=CC(=NC(=N1)O[C@H](C(=O)O)C(C2=CC=CC=C2)(C3=CC=CC=C3)OC)C	General disorders and administration site conditions	Peripheral swelling	1	7.1334e-26	0	1
AMBRISENTAN	AMBRISENTAN	6918493	CC1=CC(=NC(=N1)O[C@H](C(=O)O)C(C2=CC=CC=C2)(C3=CC=CC=C3)OC)C	General disorders and administration site conditions	Pyrexia	1	0.0320725	0	1
AMBRISENTAN	AMBRISENTAN	6918493	CC1=CC(=NC(=N1)O[C@H](C(=O)O)C(C2=CC=CC=C2)(C3=CC=CC=C3)OC)C	General disorders and administration site conditions	Swelling	1	0.0788036	0	1
AMBRISENTAN	AMBRISENTAN	6918493	CC1=CC(=NC(=N1)O[C@H](C(=O)O)C(C2=CC=CC=C2)(C3=CC=CC=C3)OC)C	General disorders and administration site conditions	Therapy non-responder	1	0.999504	1	0
AMBRISENTAN	AMBRISENTAN	6918493	CC1=CC(=NC(=N1)O[C@H](C(=O)O)C(C2=CC=CC=C2)(C3=CC=CC=C3)OC)C	General disorders and administration site conditions	Visceral oedema	1	5.11749e-21	0	0
AMBRISENTAN	AMBRISENTAN	6918493	CC1=CC(=NC(=N1)O[C@H](C(=O)O)C(C2=CC=CC=C2)(C3=CC=CC=C3)OC)C	Immune system disorders	Autoimmune disorder	1	0.000218004	0	0
AMBRISENTAN	AMBRISENTAN	6918493	CC1=CC(=NC(=N1)O[C@H](C(=O)O)C(C2=CC=CC=C2)(C3=CC=CC=C3)OC)C	Immune system disorders	Seasonal allergy	1	1.16969e-05	0	1
LETAIRIS	AMBRISENTAN	6918493	CC1=CC(=NC(=N1)O[C@H](C(=O)O)C(C2=CC=CC=C2)(C3=CC=CC=C3)OC)C	Infections and infestations	Infection	1	0.621519	1	1
AMBRISENTAN	AMBRISENTAN	6918493	CC1=CC(=NC(=N1)O[C@H](C(=O)O)C(C2=CC=CC=C2)(C3=CC=CC=C3)OC)C	Infections and infestations	Kidney infection	1	0.0225058	0	1
AMBRISENTAN	AMBRISENTAN	6918493	CC1=CC(=NC(=N1)O[C@H](C(=O)O)C(C2=CC=CC=C2)(C3=CC=CC=C3)OC)C	Infections and infestations	Metapneumovirus infection	1	8.49236e-24	0	0
AMBRISENTAN	AMBRISENTAN	6918493	CC1=CC(=NC(=N1)O[C@H](C(=O)O)C(C2=CC=CC=C2)(C3=CC=CC=C3)OC)C	Infections and infestations	Pneumonia	1	2.98994e-05	0	1
AMBRISENTAN	AMBRISENTAN	6918493	CC1=CC(=NC(=N1)O[C@H](C(=O)O)C(C2=CC=CC=C2)(C3=CC=CC=C3)OC)C	Infections and infestations	Sepsis	1	4.64615e-11	0	1
AMBRISENTAN	AMBRISENTAN	6918493	CC1=CC(=NC(=N1)O[C@H](C(=O)O)C(C2=CC=CC=C2)(C3=CC=CC=C3)OC)C	Infections and infestations	Urinary tract infection	1	0.994921	1	1
AMBRISENTAN	AMBRISENTAN	6918493	CC1=CC(=NC(=N1)O[C@H](C(=O)O)C(C2=CC=CC=C2)(C3=CC=CC=C3)OC)C	Infections and infestations	Viral infection	1	8.49236e-24	0	1
AMBRISENTAN	AMBRISENTAN	6918493	CC1=CC(=NC(=N1)O[C@H](C(=O)O)C(C2=CC=CC=C2)(C3=CC=CC=C3)OC)C	Injury, poisoning and procedural complications	Back injury	1	0.0153574	0	0
AMBRISENTAN	AMBRISENTAN	6918493	CC1=CC(=NC(=N1)O[C@H](C(=O)O)C(C2=CC=CC=C2)(C3=CC=CC=C3)OC)C	Injury, poisoning and procedural complications	Cardiac procedure complication	1	0.776628	1	0
AMBRISENTAN	AMBRISENTAN	6918493	CC1=CC(=NC(=N1)O[C@H](C(=O)O)C(C2=CC=CC=C2)(C3=CC=CC=C3)OC)C	Injury, poisoning and procedural complications	Compression fracture	1	0.985576	1	0
LETAIRIS	AMBRISENTAN	6918493	CC1=CC(=NC(=N1)O[C@H](C(=O)O)C(C2=CC=CC=C2)(C3=CC=CC=C3)OC)C	Injury, poisoning and procedural complications	Hip fracture	1	0.97548	1	1
AMBRISENTAN	AMBRISENTAN	6918493	CC1=CC(=NC(=N1)O[C@H](C(=O)O)C(C2=CC=CC=C2)(C3=CC=CC=C3)OC)C	Injury, poisoning and procedural complications	Inappropriate schedule of product administration	1	1.17754e-20	0	0
AMBRISENTAN	AMBRISENTAN	6918493	CC1=CC(=NC(=N1)O[C@H](C(=O)O)C(C2=CC=CC=C2)(C3=CC=CC=C3)OC)C	Injury, poisoning and procedural complications	Intentional dose omission	1	2.07292e-24	0	0
AMBRISENTAN	AMBRISENTAN	6918493	CC1=CC(=NC(=N1)O[C@H](C(=O)O)C(C2=CC=CC=C2)(C3=CC=CC=C3)OC)C	Injury, poisoning and procedural complications	Post procedural complication	1	0.000372828	0	0
AMBRISENTAN	AMBRISENTAN	6918493	CC1=CC(=NC(=N1)O[C@H](C(=O)O)C(C2=CC=CC=C2)(C3=CC=CC=C3)OC)C	Injury, poisoning and procedural complications	Product administered to patient of inappropriate age	1	0.965889	1	0
AMBRISENTAN	AMBRISENTAN	6918493	CC1=CC(=NC(=N1)O[C@H](C(=O)O)C(C2=CC=CC=C2)(C3=CC=CC=C3)OC)C	Injury, poisoning and procedural complications	Product use issue	1	2.10969e-06	0	0
AMBRISENTAN	AMBRISENTAN	6918493	CC1=CC(=NC(=N1)O[C@H](C(=O)O)C(C2=CC=CC=C2)(C3=CC=CC=C3)OC)C	Injury, poisoning and procedural complications	Spinal compression fracture	1	0.0153574	0	1
AMBRISENTAN	AMBRISENTAN	6918493	CC1=CC(=NC(=N1)O[C@H](C(=O)O)C(C2=CC=CC=C2)(C3=CC=CC=C3)OC)C	Injury, poisoning and procedural complications	Wound haematoma	1	0.00930305	0	0
AMBRISENTAN	AMBRISENTAN	6918493	CC1=CC(=NC(=N1)O[C@H](C(=O)O)C(C2=CC=CC=C2)(C3=CC=CC=C3)OC)C	Investigations	Blood glucose increased	1	3.03834e-10	0	1
AMBRISENTAN	AMBRISENTAN	6918493	CC1=CC(=NC(=N1)O[C@H](C(=O)O)C(C2=CC=CC=C2)(C3=CC=CC=C3)OC)C	Investigations	Blood pressure systolic decreased	1	9.52551e-14	0	0
AMBRISENTAN	AMBRISENTAN	6918493	CC1=CC(=NC(=N1)O[C@H](C(=O)O)C(C2=CC=CC=C2)(C3=CC=CC=C3)OC)C	Investigations	Blood sodium decreased	1	0.000139855	0	1
AMBRISENTAN	AMBRISENTAN	6918493	CC1=CC(=NC(=N1)O[C@H](C(=O)O)C(C2=CC=CC=C2)(C3=CC=CC=C3)OC)C	Investigations	Catheterisation cardiac	1	0.00798821	0	1
AMBRISENTAN	AMBRISENTAN	6918493	CC1=CC(=NC(=N1)O[C@H](C(=O)O)C(C2=CC=CC=C2)(C3=CC=CC=C3)OC)C	Investigations	International normalised ratio decreased	1	0.00798821	0	0
AMBRISENTAN	AMBRISENTAN	6918493	CC1=CC(=NC(=N1)O[C@H](C(=O)O)C(C2=CC=CC=C2)(C3=CC=CC=C3)OC)C	Investigations	Intracardiac pressure increased	1	0.0134207	0	0
AMBRISENTAN	AMBRISENTAN	6918493	CC1=CC(=NC(=N1)O[C@H](C(=O)O)C(C2=CC=CC=C2)(C3=CC=CC=C3)OC)C	Investigations	Liver function test increased	1	1.02047e-15	0	1
AMBRISENTAN	AMBRISENTAN	6918493	CC1=CC(=NC(=N1)O[C@H](C(=O)O)C(C2=CC=CC=C2)(C3=CC=CC=C3)OC)C	Investigations	Mean arterial pressure decreased	1	8.76623e-13	0	0
AMBRISENTAN	AMBRISENTAN	6918493	CC1=CC(=NC(=N1)O[C@H](C(=O)O)C(C2=CC=CC=C2)(C3=CC=CC=C3)OC)C	Investigations	Pulse abnormal	1	0.993598	1	0
LETAIRIS	AMBRISENTAN	6918493	CC1=CC(=NC(=N1)O[C@H](C(=O)O)C(C2=CC=CC=C2)(C3=CC=CC=C3)OC)C	Investigations	Weight increased	1	5.02439e-11	0	1
AMBRISENTAN	AMBRISENTAN	6918493	CC1=CC(=NC(=N1)O[C@H](C(=O)O)C(C2=CC=CC=C2)(C3=CC=CC=C3)OC)C	Metabolism and nutrition disorders	Abnormal loss of weight	1	9.91316e-35	0	1
AMBRISENTAN	AMBRISENTAN	6918493	CC1=CC(=NC(=N1)O[C@H](C(=O)O)C(C2=CC=CC=C2)(C3=CC=CC=C3)OC)C	Metabolism and nutrition disorders	Dehydration	1	7.7587e-14	0	1
AMBRISENTAN	AMBRISENTAN	6918493	CC1=CC(=NC(=N1)O[C@H](C(=O)O)C(C2=CC=CC=C2)(C3=CC=CC=C3)OC)C	Metabolism and nutrition disorders	Hyponatraemia	1	0.805515	1	1
AMBRISENTAN	AMBRISENTAN	6918493	CC1=CC(=NC(=N1)O[C@H](C(=O)O)C(C2=CC=CC=C2)(C3=CC=CC=C3)OC)C	Metabolism and nutrition disorders	Metabolic acidosis	1	0.805515	1	1
AMBRISENTAN	AMBRISENTAN	6918493	CC1=CC(=NC(=N1)O[C@H](C(=O)O)C(C2=CC=CC=C2)(C3=CC=CC=C3)OC)C	Musculoskeletal and connective tissue disorders	Limb discomfort	1	1.17607e-07	0	1
AMBRISENTAN	AMBRISENTAN	6918493	CC1=CC(=NC(=N1)O[C@H](C(=O)O)C(C2=CC=CC=C2)(C3=CC=CC=C3)OC)C	Musculoskeletal and connective tissue disorders	Myalgia	1	1.15241e-22	0	1
AMBRISENTAN	AMBRISENTAN	6918493	CC1=CC(=NC(=N1)O[C@H](C(=O)O)C(C2=CC=CC=C2)(C3=CC=CC=C3)OC)C	Musculoskeletal and connective tissue disorders	Temporomandibular joint syndrome	1	0.325487	0	0
AMBRISENTAN	AMBRISENTAN	6918493	CC1=CC(=NC(=N1)O[C@H](C(=O)O)C(C2=CC=CC=C2)(C3=CC=CC=C3)OC)C	Neoplasms benign, malignant and unspecified (incl cysts and polyps)	Breast cancer	1	0.992484	1	1
AMBRISENTAN	AMBRISENTAN	6918493	CC1=CC(=NC(=N1)O[C@H](C(=O)O)C(C2=CC=CC=C2)(C3=CC=CC=C3)OC)C	Neoplasms benign, malignant and unspecified (incl cysts and polyps)	Leukaemia	1	1.50009e-06	0	1
AMBRISENTAN	AMBRISENTAN	6918493	CC1=CC(=NC(=N1)O[C@H](C(=O)O)C(C2=CC=CC=C2)(C3=CC=CC=C3)OC)C	Neoplasms benign, malignant and unspecified (incl cysts and polyps)	Myelofibrosis	1	0.172848	0	0
AMBRISENTAN	AMBRISENTAN	6918493	CC1=CC(=NC(=N1)O[C@H](C(=O)O)C(C2=CC=CC=C2)(C3=CC=CC=C3)OC)C	Nervous system disorders	Coma	1	7.76457e-16	0	1
AMBRISENTAN	AMBRISENTAN	6918493	CC1=CC(=NC(=N1)O[C@H](C(=O)O)C(C2=CC=CC=C2)(C3=CC=CC=C3)OC)C	Nervous system disorders	Generalised tonic-clonic seizure	1	0.999977	1	0
AMBRISENTAN	AMBRISENTAN	6918493	CC1=CC(=NC(=N1)O[C@H](C(=O)O)C(C2=CC=CC=C2)(C3=CC=CC=C3)OC)C	Nervous system disorders	Loss of consciousness	1	4.28247e-19	0	1
AMBRISENTAN	AMBRISENTAN	6918493	CC1=CC(=NC(=N1)O[C@H](C(=O)O)C(C2=CC=CC=C2)(C3=CC=CC=C3)OC)C	Nervous system disorders	Memory impairment	1	0.0303749	0	1
AMBRISENTAN	AMBRISENTAN	6918493	CC1=CC(=NC(=N1)O[C@H](C(=O)O)C(C2=CC=CC=C2)(C3=CC=CC=C3)OC)C	Nervous system disorders	Paraesthesia	1	6.53853e-14	0	1
AMBRISENTAN	AMBRISENTAN	6918493	CC1=CC(=NC(=N1)O[C@H](C(=O)O)C(C2=CC=CC=C2)(C3=CC=CC=C3)OC)C	Nervous system disorders	Senile dementia	1	0.996607	1	0
AMBRISENTAN	AMBRISENTAN	6918493	CC1=CC(=NC(=N1)O[C@H](C(=O)O)C(C2=CC=CC=C2)(C3=CC=CC=C3)OC)C	Nervous system disorders	Syncope	1	4.28247e-19	0	1
AMBRISENTAN	AMBRISENTAN	6918493	CC1=CC(=NC(=N1)O[C@H](C(=O)O)C(C2=CC=CC=C2)(C3=CC=CC=C3)OC)C	Psychiatric disorders	Confusional state	1	0.992683	1	1
AMBRISENTAN	AMBRISENTAN	6918493	CC1=CC(=NC(=N1)O[C@H](C(=O)O)C(C2=CC=CC=C2)(C3=CC=CC=C3)OC)C	Psychiatric disorders	Somnambulism	1	0.0645417	0	0
AMBRISENTAN	AMBRISENTAN	6918493	CC1=CC(=NC(=N1)O[C@H](C(=O)O)C(C2=CC=CC=C2)(C3=CC=CC=C3)OC)C	Renal and urinary disorders	Acute kidney injury	1	5.11749e-21	0	1
AMBRISENTAN	AMBRISENTAN	6918493	CC1=CC(=NC(=N1)O[C@H](C(=O)O)C(C2=CC=CC=C2)(C3=CC=CC=C3)OC)C	Renal and urinary disorders	Renal mass	1	5.98495e-13	0	0
AMBRISENTAN	AMBRISENTAN	6918493	CC1=CC(=NC(=N1)O[C@H](C(=O)O)C(C2=CC=CC=C2)(C3=CC=CC=C3)OC)C	Renal and urinary disorders	Urinary incontinence	1	6.51127e-15	0	0
AMBRISENTAN	AMBRISENTAN	6918493	CC1=CC(=NC(=N1)O[C@H](C(=O)O)C(C2=CC=CC=C2)(C3=CC=CC=C3)OC)C	Reproductive system and breast disorders	Perineal cyst	1	1.14393e-23	0	0
AMBRISENTAN	AMBRISENTAN	6918493	CC1=CC(=NC(=N1)O[C@H](C(=O)O)C(C2=CC=CC=C2)(C3=CC=CC=C3)OC)C	Respiratory, thoracic and mediastinal disorders	Chronic obstructive pulmonary disease	1	0.222817	0	1
LETAIRIS	AMBRISENTAN	6918493	CC1=CC(=NC(=N1)O[C@H](C(=O)O)C(C2=CC=CC=C2)(C3=CC=CC=C3)OC)C	Respiratory, thoracic and mediastinal disorders	Dependence on respirator	1	0.489631	0	0
AMBRISENTAN	AMBRISENTAN	6918493	CC1=CC(=NC(=N1)O[C@H](C(=O)O)C(C2=CC=CC=C2)(C3=CC=CC=C3)OC)C	Respiratory, thoracic and mediastinal disorders	Dyspnoea exertional	1	2.25404e-18	0	1
LETAIRIS	AMBRISENTAN	6918493	CC1=CC(=NC(=N1)O[C@H](C(=O)O)C(C2=CC=CC=C2)(C3=CC=CC=C3)OC)C	Respiratory, thoracic and mediastinal disorders	Haemoptysis	1	0.00719211	0	1
AMBRISENTAN	AMBRISENTAN	6918493	CC1=CC(=NC(=N1)O[C@H](C(=O)O)C(C2=CC=CC=C2)(C3=CC=CC=C3)OC)C	Respiratory, thoracic and mediastinal disorders	Lung disorder	1	2.39506e-06	0	1
AMBRISENTAN	AMBRISENTAN	6918493	CC1=CC(=NC(=N1)O[C@H](C(=O)O)C(C2=CC=CC=C2)(C3=CC=CC=C3)OC)C	Respiratory, thoracic and mediastinal disorders	Pleural effusion	1	6.12048e-31	0	1
AMBRISENTAN	AMBRISENTAN	6918493	CC1=CC(=NC(=N1)O[C@H](C(=O)O)C(C2=CC=CC=C2)(C3=CC=CC=C3)OC)C	Respiratory, thoracic and mediastinal disorders	Pulmonary hypertension	1	4.46103e-11	0	1
AMBRISENTAN	AMBRISENTAN	6918493	CC1=CC(=NC(=N1)O[C@H](C(=O)O)C(C2=CC=CC=C2)(C3=CC=CC=C3)OC)C	Respiratory, thoracic and mediastinal disorders	Pulmonary oedema	1	1.73629e-15	0	1
AMBRISENTAN	AMBRISENTAN	6918493	CC1=CC(=NC(=N1)O[C@H](C(=O)O)C(C2=CC=CC=C2)(C3=CC=CC=C3)OC)C	Respiratory, thoracic and mediastinal disorders	Respiration abnormal	1	0.000139855	0	1
AMBRISENTAN	AMBRISENTAN	6918493	CC1=CC(=NC(=N1)O[C@H](C(=O)O)C(C2=CC=CC=C2)(C3=CC=CC=C3)OC)C	Respiratory, thoracic and mediastinal disorders	Respiratory failure	1	2.33499e-08	0	1
AMBRISENTAN	AMBRISENTAN	6918493	CC1=CC(=NC(=N1)O[C@H](C(=O)O)C(C2=CC=CC=C2)(C3=CC=CC=C3)OC)C	Respiratory, thoracic and mediastinal disorders	Rhinorrhoea	1	1.08362e-09	0	1
AMBRISENTAN	AMBRISENTAN	6918493	CC1=CC(=NC(=N1)O[C@H](C(=O)O)C(C2=CC=CC=C2)(C3=CC=CC=C3)OC)C	Respiratory, thoracic and mediastinal disorders	Wheezing	1	2.46595e-09	0	1
AMBRISENTAN	AMBRISENTAN	6918493	CC1=CC(=NC(=N1)O[C@H](C(=O)O)C(C2=CC=CC=C2)(C3=CC=CC=C3)OC)C	Skin and subcutaneous tissue disorders	Acne	1	2.97887e-15	0	1
AMBRISENTAN	AMBRISENTAN	6918493	CC1=CC(=NC(=N1)O[C@H](C(=O)O)C(C2=CC=CC=C2)(C3=CC=CC=C3)OC)C	Skin and subcutaneous tissue disorders	Blister	1	2.12079e-33	0	1
AMBRISENTAN	AMBRISENTAN	6918493	CC1=CC(=NC(=N1)O[C@H](C(=O)O)C(C2=CC=CC=C2)(C3=CC=CC=C3)OC)C	Skin and subcutaneous tissue disorders	Hair colour changes	1	2.12079e-33	0	0
AMBRISENTAN	AMBRISENTAN	6918493	CC1=CC(=NC(=N1)O[C@H](C(=O)O)C(C2=CC=CC=C2)(C3=CC=CC=C3)OC)C	Skin and subcutaneous tissue disorders	Pemphigoid	1	2.12079e-33	0	0
AMBRISENTAN	AMBRISENTAN	6918493	CC1=CC(=NC(=N1)O[C@H](C(=O)O)C(C2=CC=CC=C2)(C3=CC=CC=C3)OC)C	Skin and subcutaneous tissue disorders	Pruritus	1	0.0194301	0	1
AMBRISENTAN	AMBRISENTAN	6918493	CC1=CC(=NC(=N1)O[C@H](C(=O)O)C(C2=CC=CC=C2)(C3=CC=CC=C3)OC)C	Skin and subcutaneous tissue disorders	Skin disorder	1	2.12079e-33	0	1
AMBRISENTAN	AMBRISENTAN	6918493	CC1=CC(=NC(=N1)O[C@H](C(=O)O)C(C2=CC=CC=C2)(C3=CC=CC=C3)OC)C	Surgical and medical procedures	Arterial catheterisation	1	0.000166911	0	0
AMBRISENTAN	AMBRISENTAN	6918493	CC1=CC(=NC(=N1)O[C@H](C(=O)O)C(C2=CC=CC=C2)(C3=CC=CC=C3)OC)C	Surgical and medical procedures	Central venous catheterisation	1	3.5695e-07	0	0
AMBRISENTAN	AMBRISENTAN	6918493	CC1=CC(=NC(=N1)O[C@H](C(=O)O)C(C2=CC=CC=C2)(C3=CC=CC=C3)OC)C	Surgical and medical procedures	Dialysis	1	1.71726e-08	0	0
AMBRISENTAN	AMBRISENTAN	6918493	CC1=CC(=NC(=N1)O[C@H](C(=O)O)C(C2=CC=CC=C2)(C3=CC=CC=C3)OC)C	Surgical and medical procedures	Heart transplant	1	1	1	0
LETAIRIS	AMBRISENTAN	6918493	CC1=CC(=NC(=N1)O[C@H](C(=O)O)C(C2=CC=CC=C2)(C3=CC=CC=C3)OC)C	Surgical and medical procedures	Hospitalisation	1	9.52551e-14	0	0
AMBRISENTAN	AMBRISENTAN	6918493	CC1=CC(=NC(=N1)O[C@H](C(=O)O)C(C2=CC=CC=C2)(C3=CC=CC=C3)OC)C	Surgical and medical procedures	Implantable cardiac monitor insertion	1	0.000309227	0	0
LETAIRIS	AMBRISENTAN	6918493	CC1=CC(=NC(=N1)O[C@H](C(=O)O)C(C2=CC=CC=C2)(C3=CC=CC=C3)OC)C	Surgical and medical procedures	Surgery	1	2.80276e-18	0	0
LETAIRIS	AMBRISENTAN	6918493	CC1=CC(=NC(=N1)O[C@H](C(=O)O)C(C2=CC=CC=C2)(C3=CC=CC=C3)OC)C	Surgical and medical procedures	Therapy interrupted	1	0.0459144	0	0
AMBRISENTAN	AMBRISENTAN	6918493	CC1=CC(=NC(=N1)O[C@H](C(=O)O)C(C2=CC=CC=C2)(C3=CC=CC=C3)OC)C	Vascular disorders	Aortic aneurysm	1	9.51038e-07	0	0
AMBRISENTAN	AMBRISENTAN	6918493	CC1=CC(=NC(=N1)O[C@H](C(=O)O)C(C2=CC=CC=C2)(C3=CC=CC=C3)OC)C	Vascular disorders	Dialysis hypotension	1	2.10581e-19	0	0
AMBRISENTAN	AMBRISENTAN	6918493	CC1=CC(=NC(=N1)O[C@H](C(=O)O)C(C2=CC=CC=C2)(C3=CC=CC=C3)OC)C	Vascular disorders	Haematoma	1	0.873592	1	1
AMBRISENTAN	AMBRISENTAN	6918493	CC1=CC(=NC(=N1)O[C@H](C(=O)O)C(C2=CC=CC=C2)(C3=CC=CC=C3)OC)C	Vascular disorders	Hypertension	1	0.081186	0	1
AMBRISENTAN	AMBRISENTAN	6918493	CC1=CC(=NC(=N1)O[C@H](C(=O)O)C(C2=CC=CC=C2)(C3=CC=CC=C3)OC)C	Vascular disorders	Pallor	1	2.70506e-06	0	1
AMBRISENTAN	AMBRISENTAN	6918493	CC1=CC(=NC(=N1)O[C@H](C(=O)O)C(C2=CC=CC=C2)(C3=CC=CC=C3)OC)C	Vascular disorders	Thrombosis	1	9.66106e-06	0	1
ADEMPAS	RIOCIGUAT	11304743	CN(C1=C(N=C(N=C1N)C2=NN(C3=C2C=CC=N3)CC4=CC=CC=C4F)N)C(=O)OC	Blood and lymphatic system disorders	Sickle cell anaemia with crisis	1	1	1	0
ADEMPAS	RIOCIGUAT	11304743	CN(C1=C(N=C(N=C1N)C2=NN(C3=C2C=CC=N3)CC4=CC=CC=C4F)N)C(=O)OC	Cardiac disorders	Atrial flutter	1	1	1	1
ADEMPAS	RIOCIGUAT	11304743	CN(C1=C(N=C(N=C1N)C2=NN(C3=C2C=CC=N3)CC4=CC=CC=C4F)N)C(=O)OC	Cardiac disorders	Cardiac discomfort	1	1	1	1
ADEMPAS	RIOCIGUAT	11304743	CN(C1=C(N=C(N=C1N)C2=NN(C3=C2C=CC=N3)CC4=CC=CC=C4F)N)C(=O)OC	Cardiac disorders	Cardiac failure acute	1	1	1	1
ADEMPAS	RIOCIGUAT	11304743	CN(C1=C(N=C(N=C1N)C2=NN(C3=C2C=CC=N3)CC4=CC=CC=C4F)N)C(=O)OC	Cardiac disorders	Hyperdynamic left ventricle	1	1	1	0
RIOCIGUAT	RIOCIGUAT	11304743	CN(C1=C(N=C(N=C1N)C2=NN(C3=C2C=CC=N3)CC4=CC=CC=C4F)N)C(=O)OC	Cardiac disorders	Right ventricular failure	1	1	1	1
ADEMPAS	RIOCIGUAT	11304743	CN(C1=C(N=C(N=C1N)C2=NN(C3=C2C=CC=N3)CC4=CC=CC=C4F)N)C(=O)OC	Ear and labyrinth disorders	Vertigo positional	1	1	1	0
ADEMPAS	RIOCIGUAT	11304743	CN(C1=C(N=C(N=C1N)C2=NN(C3=C2C=CC=N3)CC4=CC=CC=C4F)N)C(=O)OC	Endocrine disorders	Thyroid disorder	1	1	1	0
ADEMPAS	RIOCIGUAT	11304743	CN(C1=C(N=C(N=C1N)C2=NN(C3=C2C=CC=N3)CC4=CC=CC=C4F)N)C(=O)OC	Eye disorders	Ocular hyperaemia	1	1	1	0
ADEMPAS	RIOCIGUAT	11304743	CN(C1=C(N=C(N=C1N)C2=NN(C3=C2C=CC=N3)CC4=CC=CC=C4F)N)C(=O)OC	Eye disorders	Periorbital swelling	1	1	1	0
ADEMPAS	RIOCIGUAT	11304743	CN(C1=C(N=C(N=C1N)C2=NN(C3=C2C=CC=N3)CC4=CC=CC=C4F)N)C(=O)OC	Gastrointestinal disorders	Abdominal discomfort	1	1	1	1
ADEMPAS	RIOCIGUAT	11304743	CN(C1=C(N=C(N=C1N)C2=NN(C3=C2C=CC=N3)CC4=CC=CC=C4F)N)C(=O)OC	Gastrointestinal disorders	Abdominal pain	1	1	1	1
ADEMPAS	RIOCIGUAT	11304743	CN(C1=C(N=C(N=C1N)C2=NN(C3=C2C=CC=N3)CC4=CC=CC=C4F)N)C(=O)OC	Gastrointestinal disorders	Constipation	1	1	1	1
ADEMPAS	RIOCIGUAT	11304743	CN(C1=C(N=C(N=C1N)C2=NN(C3=C2C=CC=N3)CC4=CC=CC=C4F)N)C(=O)OC	Gastrointestinal disorders	Dyspepsia	1	1	1	1
ADEMPAS	RIOCIGUAT	11304743	CN(C1=C(N=C(N=C1N)C2=NN(C3=C2C=CC=N3)CC4=CC=CC=C4F)N)C(=O)OC	Gastrointestinal disorders	Dysphagia	1	1	1	1
ADEMPAS	RIOCIGUAT	11304743	CN(C1=C(N=C(N=C1N)C2=NN(C3=C2C=CC=N3)CC4=CC=CC=C4F)N)C(=O)OC	Gastrointestinal disorders	Gastric ulcer	1	1	1	1
ADEMPAS	RIOCIGUAT	11304743	CN(C1=C(N=C(N=C1N)C2=NN(C3=C2C=CC=N3)CC4=CC=CC=C4F)N)C(=O)OC	Gastrointestinal disorders	Gastrointestinal disorder	1	1	1	1
ADEMPAS	RIOCIGUAT	11304743	CN(C1=C(N=C(N=C1N)C2=NN(C3=C2C=CC=N3)CC4=CC=CC=C4F)N)C(=O)OC	Gastrointestinal disorders	Gastrooesophageal reflux disease	1	1	1	1
ADEMPAS	RIOCIGUAT	11304743	CN(C1=C(N=C(N=C1N)C2=NN(C3=C2C=CC=N3)CC4=CC=CC=C4F)N)C(=O)OC	Gastrointestinal disorders	Haematemesis	1	1	1	1
ADEMPAS	RIOCIGUAT	11304743	CN(C1=C(N=C(N=C1N)C2=NN(C3=C2C=CC=N3)CC4=CC=CC=C4F)N)C(=O)OC	Gastrointestinal disorders	Haemorrhoidal haemorrhage	1	1	1	0
ADEMPAS	RIOCIGUAT	11304743	CN(C1=C(N=C(N=C1N)C2=NN(C3=C2C=CC=N3)CC4=CC=CC=C4F)N)C(=O)OC	Gastrointestinal disorders	Mouth haemorrhage	1	1	1	0
ADEMPAS	RIOCIGUAT	11304743	CN(C1=C(N=C(N=C1N)C2=NN(C3=C2C=CC=N3)CC4=CC=CC=C4F)N)C(=O)OC	Gastrointestinal disorders	Rectal haemorrhage	1	1	1	1
ADEMPAS	RIOCIGUAT	11304743	CN(C1=C(N=C(N=C1N)C2=NN(C3=C2C=CC=N3)CC4=CC=CC=C4F)N)C(=O)OC	General disorders and administration site conditions	Adverse drug reaction	1	1	1	0
ADEMPAS	RIOCIGUAT	11304743	CN(C1=C(N=C(N=C1N)C2=NN(C3=C2C=CC=N3)CC4=CC=CC=C4F)N)C(=O)OC	General disorders and administration site conditions	Application site pain	1	1	1	0
ADEMPAS	RIOCIGUAT	11304743	CN(C1=C(N=C(N=C1N)C2=NN(C3=C2C=CC=N3)CC4=CC=CC=C4F)N)C(=O)OC	General disorders and administration site conditions	Application site reaction	1	1	1	0
ADEMPAS	RIOCIGUAT	11304743	CN(C1=C(N=C(N=C1N)C2=NN(C3=C2C=CC=N3)CC4=CC=CC=C4F)N)C(=O)OC	General disorders and administration site conditions	Chills	1	1	1	1
ADEMPAS	RIOCIGUAT	11304743	CN(C1=C(N=C(N=C1N)C2=NN(C3=C2C=CC=N3)CC4=CC=CC=C4F)N)C(=O)OC	General disorders and administration site conditions	Condition aggravated	1	1	1	0
ADEMPAS	RIOCIGUAT	11304743	CN(C1=C(N=C(N=C1N)C2=NN(C3=C2C=CC=N3)CC4=CC=CC=C4F)N)C(=O)OC	General disorders and administration site conditions	Drug intolerance	1	1	1	1
ADEMPAS	RIOCIGUAT	11304743	CN(C1=C(N=C(N=C1N)C2=NN(C3=C2C=CC=N3)CC4=CC=CC=C4F)N)C(=O)OC	General disorders and administration site conditions	Exercise tolerance decreased	1	1	1	1
ADEMPAS	RIOCIGUAT	11304743	CN(C1=C(N=C(N=C1N)C2=NN(C3=C2C=CC=N3)CC4=CC=CC=C4F)N)C(=O)OC	General disorders and administration site conditions	Face oedema	1	1	1	1
ADEMPAS	RIOCIGUAT	11304743	CN(C1=C(N=C(N=C1N)C2=NN(C3=C2C=CC=N3)CC4=CC=CC=C4F)N)C(=O)OC	General disorders and administration site conditions	Generalised oedema	1	1	1	1
ADEMPAS	RIOCIGUAT	11304743	CN(C1=C(N=C(N=C1N)C2=NN(C3=C2C=CC=N3)CC4=CC=CC=C4F)N)C(=O)OC	General disorders and administration site conditions	Injection site inflammation	1	1	1	0
ADEMPAS	RIOCIGUAT	11304743	CN(C1=C(N=C(N=C1N)C2=NN(C3=C2C=CC=N3)CC4=CC=CC=C4F)N)C(=O)OC	General disorders and administration site conditions	Localised oedema	1	1	1	1
ADEMPAS	RIOCIGUAT	11304743	CN(C1=C(N=C(N=C1N)C2=NN(C3=C2C=CC=N3)CC4=CC=CC=C4F)N)C(=O)OC	General disorders and administration site conditions	Malaise	1	1	1	1
ADEMPAS	RIOCIGUAT	11304743	CN(C1=C(N=C(N=C1N)C2=NN(C3=C2C=CC=N3)CC4=CC=CC=C4F)N)C(=O)OC	General disorders and administration site conditions	Oedema	1	1	1	1
ADEMPAS	RIOCIGUAT	11304743	CN(C1=C(N=C(N=C1N)C2=NN(C3=C2C=CC=N3)CC4=CC=CC=C4F)N)C(=O)OC	General disorders and administration site conditions	Pain	1	1	1	1
ADEMPAS	RIOCIGUAT	11304743	CN(C1=C(N=C(N=C1N)C2=NN(C3=C2C=CC=N3)CC4=CC=CC=C4F)N)C(=O)OC	General disorders and administration site conditions	Peripheral swelling	1	1	1	1
ADEMPAS	RIOCIGUAT	11304743	CN(C1=C(N=C(N=C1N)C2=NN(C3=C2C=CC=N3)CC4=CC=CC=C4F)N)C(=O)OC	General disorders and administration site conditions	Pyrexia	1	1	1	1
ADEMPAS	RIOCIGUAT	11304743	CN(C1=C(N=C(N=C1N)C2=NN(C3=C2C=CC=N3)CC4=CC=CC=C4F)N)C(=O)OC	General disorders and administration site conditions	Swelling	1	1	1	1
ADEMPAS	RIOCIGUAT	11304743	CN(C1=C(N=C(N=C1N)C2=NN(C3=C2C=CC=N3)CC4=CC=CC=C4F)N)C(=O)OC	General disorders and administration site conditions	Treatment noncompliance	1	1	1	0
ADEMPAS	RIOCIGUAT	11304743	CN(C1=C(N=C(N=C1N)C2=NN(C3=C2C=CC=N3)CC4=CC=CC=C4F)N)C(=O)OC	Hepatobiliary disorders	Hepatic function abnormal	1	1	1	0
ADEMPAS	RIOCIGUAT	11304743	CN(C1=C(N=C(N=C1N)C2=NN(C3=C2C=CC=N3)CC4=CC=CC=C4F)N)C(=O)OC	Immune system disorders	Smoke sensitivity	1	1	1	0
ADEMPAS	RIOCIGUAT	11304743	CN(C1=C(N=C(N=C1N)C2=NN(C3=C2C=CC=N3)CC4=CC=CC=C4F)N)C(=O)OC	Infections and infestations	Arthritis infective	1	1	1	0
ADEMPAS	RIOCIGUAT	11304743	CN(C1=C(N=C(N=C1N)C2=NN(C3=C2C=CC=N3)CC4=CC=CC=C4F)N)C(=O)OC	Infections and infestations	Cardiac infection	1	1	1	0
ADEMPAS	RIOCIGUAT	11304743	CN(C1=C(N=C(N=C1N)C2=NN(C3=C2C=CC=N3)CC4=CC=CC=C4F)N)C(=O)OC	Infections and infestations	Covid-19	1	1	1	0
ADEMPAS	RIOCIGUAT	11304743	CN(C1=C(N=C(N=C1N)C2=NN(C3=C2C=CC=N3)CC4=CC=CC=C4F)N)C(=O)OC	Infections and infestations	Covid-19 pneumonia	1	1	1	0
ADEMPAS	RIOCIGUAT	11304743	CN(C1=C(N=C(N=C1N)C2=NN(C3=C2C=CC=N3)CC4=CC=CC=C4F)N)C(=O)OC	Infections and infestations	Endocarditis bacterial	1	1	1	0
ADEMPAS	RIOCIGUAT	11304743	CN(C1=C(N=C(N=C1N)C2=NN(C3=C2C=CC=N3)CC4=CC=CC=C4F)N)C(=O)OC	Infections and infestations	Fungal infection	1	1	1	0
ADEMPAS	RIOCIGUAT	11304743	CN(C1=C(N=C(N=C1N)C2=NN(C3=C2C=CC=N3)CC4=CC=CC=C4F)N)C(=O)OC	Infections and infestations	Influenza	1	1	1	1
ADEMPAS	RIOCIGUAT	11304743	CN(C1=C(N=C(N=C1N)C2=NN(C3=C2C=CC=N3)CC4=CC=CC=C4F)N)C(=O)OC	Infections and infestations	Nasopharyngitis	1	1	1	1
ADEMPAS	RIOCIGUAT	11304743	CN(C1=C(N=C(N=C1N)C2=NN(C3=C2C=CC=N3)CC4=CC=CC=C4F)N)C(=O)OC	Infections and infestations	Pneumonia fungal	1	1	1	0
ADEMPAS	RIOCIGUAT	11304743	CN(C1=C(N=C(N=C1N)C2=NN(C3=C2C=CC=N3)CC4=CC=CC=C4F)N)C(=O)OC	Infections and infestations	Respiratory tract infection viral	1	0.999998	1	0
ADEMPAS	RIOCIGUAT	11304743	CN(C1=C(N=C(N=C1N)C2=NN(C3=C2C=CC=N3)CC4=CC=CC=C4F)N)C(=O)OC	Infections and infestations	Septic shock	1	1	1	1
ADEMPAS	RIOCIGUAT	11304743	CN(C1=C(N=C(N=C1N)C2=NN(C3=C2C=CC=N3)CC4=CC=CC=C4F)N)C(=O)OC	Infections and infestations	Sinusitis	1	1	1	1
ADEMPAS	RIOCIGUAT	11304743	CN(C1=C(N=C(N=C1N)C2=NN(C3=C2C=CC=N3)CC4=CC=CC=C4F)N)C(=O)OC	Injury, poisoning and procedural complications	Contraindicated product administered	1	1	1	0
ADEMPAS	RIOCIGUAT	11304743	CN(C1=C(N=C(N=C1N)C2=NN(C3=C2C=CC=N3)CC4=CC=CC=C4F)N)C(=O)OC	Injury, poisoning and procedural complications	Fibula fracture	1	1	1	0
ADEMPAS	RIOCIGUAT	11304743	CN(C1=C(N=C(N=C1N)C2=NN(C3=C2C=CC=N3)CC4=CC=CC=C4F)N)C(=O)OC	Injury, poisoning and procedural complications	Hip fracture	1	1	1	1
ADEMPAS	RIOCIGUAT	11304743	CN(C1=C(N=C(N=C1N)C2=NN(C3=C2C=CC=N3)CC4=CC=CC=C4F)N)C(=O)OC	Injury, poisoning and procedural complications	Inappropriate schedule of product administration	1	1	1	0
ADEMPAS	RIOCIGUAT	11304743	CN(C1=C(N=C(N=C1N)C2=NN(C3=C2C=CC=N3)CC4=CC=CC=C4F)N)C(=O)OC	Injury, poisoning and procedural complications	Off label use	1	1	1	0
ADEMPAS	RIOCIGUAT	11304743	CN(C1=C(N=C(N=C1N)C2=NN(C3=C2C=CC=N3)CC4=CC=CC=C4F)N)C(=O)OC	Injury, poisoning and procedural complications	Skin laceration	1	1	1	0
ADEMPAS	RIOCIGUAT	11304743	CN(C1=C(N=C(N=C1N)C2=NN(C3=C2C=CC=N3)CC4=CC=CC=C4F)N)C(=O)OC	Injury, poisoning and procedural complications	Traumatic fracture	1	1	1	1
ADEMPAS	RIOCIGUAT	11304743	CN(C1=C(N=C(N=C1N)C2=NN(C3=C2C=CC=N3)CC4=CC=CC=C4F)N)C(=O)OC	Injury, poisoning and procedural complications	Wound complication	1	1	1	0
ADEMPAS	RIOCIGUAT	11304743	CN(C1=C(N=C(N=C1N)C2=NN(C3=C2C=CC=N3)CC4=CC=CC=C4F)N)C(=O)OC	Investigations	Alanine aminotransferase increased	1	1	1	0
ADEMPAS	RIOCIGUAT	11304743	CN(C1=C(N=C(N=C1N)C2=NN(C3=C2C=CC=N3)CC4=CC=CC=C4F)N)C(=O)OC	Investigations	Aspartate aminotransferase increased	1	1	1	0
ADEMPAS	RIOCIGUAT	11304743	CN(C1=C(N=C(N=C1N)C2=NN(C3=C2C=CC=N3)CC4=CC=CC=C4F)N)C(=O)OC	Investigations	Blood pressure decreased	1	1	1	1
ADEMPAS	RIOCIGUAT	11304743	CN(C1=C(N=C(N=C1N)C2=NN(C3=C2C=CC=N3)CC4=CC=CC=C4F)N)C(=O)OC	Investigations	Blood pressure increased	1	1	1	1
ADEMPAS	RIOCIGUAT	11304743	CN(C1=C(N=C(N=C1N)C2=NN(C3=C2C=CC=N3)CC4=CC=CC=C4F)N)C(=O)OC	Investigations	Blood pressure systolic decreased	1	1	1	1
ADEMPAS	RIOCIGUAT	11304743	CN(C1=C(N=C(N=C1N)C2=NN(C3=C2C=CC=N3)CC4=CC=CC=C4F)N)C(=O)OC	Investigations	Catheterisation cardiac	1	1	1	1
ADEMPAS	RIOCIGUAT	11304743	CN(C1=C(N=C(N=C1N)C2=NN(C3=C2C=CC=N3)CC4=CC=CC=C4F)N)C(=O)OC	Investigations	Haemoglobin decreased	1	1	1	1
ADEMPAS	RIOCIGUAT	11304743	CN(C1=C(N=C(N=C1N)C2=NN(C3=C2C=CC=N3)CC4=CC=CC=C4F)N)C(=O)OC	Investigations	Heart rate increased	1	1	1	1
ADEMPAS	RIOCIGUAT	11304743	CN(C1=C(N=C(N=C1N)C2=NN(C3=C2C=CC=N3)CC4=CC=CC=C4F)N)C(=O)OC	Investigations	Left ventricular end-diastolic pressure increased	1	1	1	0
ADEMPAS	RIOCIGUAT	11304743	CN(C1=C(N=C(N=C1N)C2=NN(C3=C2C=CC=N3)CC4=CC=CC=C4F)N)C(=O)OC	Investigations	Platelet count decreased	1	1	1	0
ADEMPAS	RIOCIGUAT	11304743	CN(C1=C(N=C(N=C1N)C2=NN(C3=C2C=CC=N3)CC4=CC=CC=C4F)N)C(=O)OC	Investigations	Sars-cov-2 test positive	1	1	1	0
ADEMPAS	RIOCIGUAT	11304743	CN(C1=C(N=C(N=C1N)C2=NN(C3=C2C=CC=N3)CC4=CC=CC=C4F)N)C(=O)OC	Investigations	Weight abnormal	1	1	1	0
ADEMPAS	RIOCIGUAT	11304743	CN(C1=C(N=C(N=C1N)C2=NN(C3=C2C=CC=N3)CC4=CC=CC=C4F)N)C(=O)OC	Investigations	Weight decreased	1	1	1	1
ADEMPAS	RIOCIGUAT	11304743	CN(C1=C(N=C(N=C1N)C2=NN(C3=C2C=CC=N3)CC4=CC=CC=C4F)N)C(=O)OC	Metabolism and nutrition disorders	Decreased appetite	1	1	1	1
ADEMPAS	RIOCIGUAT	11304743	CN(C1=C(N=C(N=C1N)C2=NN(C3=C2C=CC=N3)CC4=CC=CC=C4F)N)C(=O)OC	Metabolism and nutrition disorders	Fluid retention	1	1	1	1
ADEMPAS	RIOCIGUAT	11304743	CN(C1=C(N=C(N=C1N)C2=NN(C3=C2C=CC=N3)CC4=CC=CC=C4F)N)C(=O)OC	Metabolism and nutrition disorders	Hypokalaemia	1	1	1	1
ADEMPAS	RIOCIGUAT	11304743	CN(C1=C(N=C(N=C1N)C2=NN(C3=C2C=CC=N3)CC4=CC=CC=C4F)N)C(=O)OC	Musculoskeletal and connective tissue disorders	Arthralgia	1	1	1	1
ADEMPAS	RIOCIGUAT	11304743	CN(C1=C(N=C(N=C1N)C2=NN(C3=C2C=CC=N3)CC4=CC=CC=C4F)N)C(=O)OC	Musculoskeletal and connective tissue disorders	Flank pain	1	1	1	1
ADEMPAS	RIOCIGUAT	11304743	CN(C1=C(N=C(N=C1N)C2=NN(C3=C2C=CC=N3)CC4=CC=CC=C4F)N)C(=O)OC	Musculoskeletal and connective tissue disorders	Joint swelling	1	1	1	1
ADEMPAS	RIOCIGUAT	11304743	CN(C1=C(N=C(N=C1N)C2=NN(C3=C2C=CC=N3)CC4=CC=CC=C4F)N)C(=O)OC	Musculoskeletal and connective tissue disorders	Myalgia	1	1	1	1
ADEMPAS	RIOCIGUAT	11304743	CN(C1=C(N=C(N=C1N)C2=NN(C3=C2C=CC=N3)CC4=CC=CC=C4F)N)C(=O)OC	Musculoskeletal and connective tissue disorders	Neck pain	1	1	1	1
ADEMPAS	RIOCIGUAT	11304743	CN(C1=C(N=C(N=C1N)C2=NN(C3=C2C=CC=N3)CC4=CC=CC=C4F)N)C(=O)OC	Musculoskeletal and connective tissue disorders	Pain in jaw	1	1	1	1
ADEMPAS	RIOCIGUAT	11304743	CN(C1=C(N=C(N=C1N)C2=NN(C3=C2C=CC=N3)CC4=CC=CC=C4F)N)C(=O)OC	Musculoskeletal and connective tissue disorders	Spinal pain	1	1	1	0
ADEMPAS	RIOCIGUAT	11304743	CN(C1=C(N=C(N=C1N)C2=NN(C3=C2C=CC=N3)CC4=CC=CC=C4F)N)C(=O)OC	Neoplasms benign, malignant and unspecified (incl cysts and polyps)	Neoplasm malignant	1	1	1	1
ADEMPAS	RIOCIGUAT	11304743	CN(C1=C(N=C(N=C1N)C2=NN(C3=C2C=CC=N3)CC4=CC=CC=C4F)N)C(=O)OC	Nervous system disorders	Dizziness	1	1	1	1
ADEMPAS	RIOCIGUAT	11304743	CN(C1=C(N=C(N=C1N)C2=NN(C3=C2C=CC=N3)CC4=CC=CC=C4F)N)C(=O)OC	Nervous system disorders	Hypersomnia	1	1	1	0
ADEMPAS	RIOCIGUAT	11304743	CN(C1=C(N=C(N=C1N)C2=NN(C3=C2C=CC=N3)CC4=CC=CC=C4F)N)C(=O)OC	Nervous system disorders	Loss of consciousness	1	1	1	1
ADEMPAS	RIOCIGUAT	11304743	CN(C1=C(N=C(N=C1N)C2=NN(C3=C2C=CC=N3)CC4=CC=CC=C4F)N)C(=O)OC	Nervous system disorders	Memory impairment	1	1	1	1
ADEMPAS	RIOCIGUAT	11304743	CN(C1=C(N=C(N=C1N)C2=NN(C3=C2C=CC=N3)CC4=CC=CC=C4F)N)C(=O)OC	Nervous system disorders	Mental impairment	1	1	1	1
ADEMPAS	RIOCIGUAT	11304743	CN(C1=C(N=C(N=C1N)C2=NN(C3=C2C=CC=N3)CC4=CC=CC=C4F)N)C(=O)OC	Nervous system disorders	Somnolence	1	0.999998	1	1
ADEMPAS	RIOCIGUAT	11304743	CN(C1=C(N=C(N=C1N)C2=NN(C3=C2C=CC=N3)CC4=CC=CC=C4F)N)C(=O)OC	Nervous system disorders	Syncope	1	1	1	1
ADEMPAS	RIOCIGUAT	11304743	CN(C1=C(N=C(N=C1N)C2=NN(C3=C2C=CC=N3)CC4=CC=CC=C4F)N)C(=O)OC	Nervous system disorders	Unresponsive to stimuli	1	1	1	1
ADEMPAS	RIOCIGUAT	11304743	CN(C1=C(N=C(N=C1N)C2=NN(C3=C2C=CC=N3)CC4=CC=CC=C4F)N)C(=O)OC	Product issues	Device infusion issue	1	1	1	0
ADEMPAS	RIOCIGUAT	11304743	CN(C1=C(N=C(N=C1N)C2=NN(C3=C2C=CC=N3)CC4=CC=CC=C4F)N)C(=O)OC	Psychiatric disorders	Anxiety	1	1	1	1
ADEMPAS	RIOCIGUAT	11304743	CN(C1=C(N=C(N=C1N)C2=NN(C3=C2C=CC=N3)CC4=CC=CC=C4F)N)C(=O)OC	Psychiatric disorders	Depression	1	1	1	1
ADEMPAS	RIOCIGUAT	11304743	CN(C1=C(N=C(N=C1N)C2=NN(C3=C2C=CC=N3)CC4=CC=CC=C4F)N)C(=O)OC	Psychiatric disorders	Frustration tolerance decreased	1	1	1	1
ADEMPAS	RIOCIGUAT	11304743	CN(C1=C(N=C(N=C1N)C2=NN(C3=C2C=CC=N3)CC4=CC=CC=C4F)N)C(=O)OC	Psychiatric disorders	Mental status changes	1	1	1	0
ADEMPAS	RIOCIGUAT	11304743	CN(C1=C(N=C(N=C1N)C2=NN(C3=C2C=CC=N3)CC4=CC=CC=C4F)N)C(=O)OC	Psychiatric disorders	Panic attack	1	1	1	1
ADEMPAS	RIOCIGUAT	11304743	CN(C1=C(N=C(N=C1N)C2=NN(C3=C2C=CC=N3)CC4=CC=CC=C4F)N)C(=O)OC	Psychiatric disorders	Sleep disorder	1	1	1	1
RIOCIGUAT	RIOCIGUAT	11304743	CN(C1=C(N=C(N=C1N)C2=NN(C3=C2C=CC=N3)CC4=CC=CC=C4F)N)C(=O)OC	Renal and urinary disorders	Acute kidney injury	1	1	1	1
ADEMPAS	RIOCIGUAT	11304743	CN(C1=C(N=C(N=C1N)C2=NN(C3=C2C=CC=N3)CC4=CC=CC=C4F)N)C(=O)OC	Renal and urinary disorders	Polyuria	1	1	1	1
ADEMPAS	RIOCIGUAT	11304743	CN(C1=C(N=C(N=C1N)C2=NN(C3=C2C=CC=N3)CC4=CC=CC=C4F)N)C(=O)OC	Renal and urinary disorders	Renal impairment	1	1	1	1
ADEMPAS	RIOCIGUAT	11304743	CN(C1=C(N=C(N=C1N)C2=NN(C3=C2C=CC=N3)CC4=CC=CC=C4F)N)C(=O)OC	Reproductive system and breast disorders	Breast pain	1	1	1	0
ADEMPAS	RIOCIGUAT	11304743	CN(C1=C(N=C(N=C1N)C2=NN(C3=C2C=CC=N3)CC4=CC=CC=C4F)N)C(=O)OC	Respiratory, thoracic and mediastinal disorders	Dyspnoea	1	1	1	1
ADEMPAS	RIOCIGUAT	11304743	CN(C1=C(N=C(N=C1N)C2=NN(C3=C2C=CC=N3)CC4=CC=CC=C4F)N)C(=O)OC	Respiratory, thoracic and mediastinal disorders	Haemoptysis	1	1	1	1
ADEMPAS	RIOCIGUAT	11304743	CN(C1=C(N=C(N=C1N)C2=NN(C3=C2C=CC=N3)CC4=CC=CC=C4F)N)C(=O)OC	Respiratory, thoracic and mediastinal disorders	Nasal discomfort	1	1	1	0
ADEMPAS	RIOCIGUAT	11304743	CN(C1=C(N=C(N=C1N)C2=NN(C3=C2C=CC=N3)CC4=CC=CC=C4F)N)C(=O)OC	Respiratory, thoracic and mediastinal disorders	Obliterative bronchiolitis	1	1	1	0
RIOCIGUAT	RIOCIGUAT	11304743	CN(C1=C(N=C(N=C1N)C2=NN(C3=C2C=CC=N3)CC4=CC=CC=C4F)N)C(=O)OC	Respiratory, thoracic and mediastinal disorders	Pulmonary oedema	1	1	1	1
ADEMPAS	RIOCIGUAT	11304743	CN(C1=C(N=C(N=C1N)C2=NN(C3=C2C=CC=N3)CC4=CC=CC=C4F)N)C(=O)OC	Respiratory, thoracic and mediastinal disorders	Respiratory tract congestion	1	1	1	1
ADEMPAS	RIOCIGUAT	11304743	CN(C1=C(N=C(N=C1N)C2=NN(C3=C2C=CC=N3)CC4=CC=CC=C4F)N)C(=O)OC	Surgical and medical procedures	Cranioplasty	1	1	1	0
ADEMPAS	RIOCIGUAT	11304743	CN(C1=C(N=C(N=C1N)C2=NN(C3=C2C=CC=N3)CC4=CC=CC=C4F)N)C(=O)OC	Surgical and medical procedures	Dialysis	1	0.999999	1	0
ADEMPAS	RIOCIGUAT	11304743	CN(C1=C(N=C(N=C1N)C2=NN(C3=C2C=CC=N3)CC4=CC=CC=C4F)N)C(=O)OC	Surgical and medical procedures	Endotracheal intubation	1	1	1	0
ADEMPAS	RIOCIGUAT	11304743	CN(C1=C(N=C(N=C1N)C2=NN(C3=C2C=CC=N3)CC4=CC=CC=C4F)N)C(=O)OC	Surgical and medical procedures	Hospitalisation	1	1	1	0
ADEMPAS	RIOCIGUAT	11304743	CN(C1=C(N=C(N=C1N)C2=NN(C3=C2C=CC=N3)CC4=CC=CC=C4F)N)C(=O)OC	Surgical and medical procedures	Medical procedure	1	1	1	0
ADEMPAS	RIOCIGUAT	11304743	CN(C1=C(N=C(N=C1N)C2=NN(C3=C2C=CC=N3)CC4=CC=CC=C4F)N)C(=O)OC	Surgical and medical procedures	Pulmonary endarterectomy	1	1	1	0
ADEMPAS	RIOCIGUAT	11304743	CN(C1=C(N=C(N=C1N)C2=NN(C3=C2C=CC=N3)CC4=CC=CC=C4F)N)C(=O)OC	Surgical and medical procedures	Rehabilitation therapy	1	1	1	0
ADEMPAS	RIOCIGUAT	11304743	CN(C1=C(N=C(N=C1N)C2=NN(C3=C2C=CC=N3)CC4=CC=CC=C4F)N)C(=O)OC	Surgical and medical procedures	Surgery	1	1	1	0
ADEMPAS	RIOCIGUAT	11304743	CN(C1=C(N=C(N=C1N)C2=NN(C3=C2C=CC=N3)CC4=CC=CC=C4F)N)C(=O)OC	Surgical and medical procedures	Therapy cessation	1	1	1	0
ADEMPAS	RIOCIGUAT	11304743	CN(C1=C(N=C(N=C1N)C2=NN(C3=C2C=CC=N3)CC4=CC=CC=C4F)N)C(=O)OC	Vascular disorders	Hypotension	1	1	1	1
ADEMPAS	RIOCIGUAT	11304743	CN(C1=C(N=C(N=C1N)C2=NN(C3=C2C=CC=N3)CC4=CC=CC=C4F)N)C(=O)OC	Vascular disorders	Orthostatic hypotension	1	1	1	1
ADEMPAS	RIOCIGUAT	11304743	CN(C1=C(N=C(N=C1N)C2=NN(C3=C2C=CC=N3)CC4=CC=CC=C4F)N)C(=O)OC	Vascular disorders	Thrombosis	1	1	1	1
OPSUMIT	MACITENTAN	16004692	CCCNS(=O)(=O)NC1=C(C(=NC=N1)OCCOC2=NC=C(C=N2)Br)C3=CC=C(C=C3)Br	Blood and lymphatic system disorders	Anaemia	1	1	1	1
OPSUMIT	MACITENTAN	16004692	CCCNS(=O)(=O)NC1=C(C(=NC=N1)OCCOC2=NC=C(C=N2)Br)C3=CC=C(C=C3)Br	Blood and lymphatic system disorders	Disseminated intravascular coagulation	1	1	1	0
OPSUMIT	MACITENTAN	16004692	CCCNS(=O)(=O)NC1=C(C(=NC=N1)OCCOC2=NC=C(C=N2)Br)C3=CC=C(C=C3)Br	Blood and lymphatic system disorders	Leukocytosis	1	1	1	0
OPSUMIT	MACITENTAN	16004692	CCCNS(=O)(=O)NC1=C(C(=NC=N1)OCCOC2=NC=C(C=N2)Br)C3=CC=C(C=C3)Br	Blood and lymphatic system disorders	Thrombocytopenia	1	1	1	1
OPSUMIT	MACITENTAN	16004692	CCCNS(=O)(=O)NC1=C(C(=NC=N1)OCCOC2=NC=C(C=N2)Br)C3=CC=C(C=C3)Br	Cardiac disorders	Bradycardia	1	1	1	1
OPSUMIT	MACITENTAN	16004692	CCCNS(=O)(=O)NC1=C(C(=NC=N1)OCCOC2=NC=C(C=N2)Br)C3=CC=C(C=C3)Br	Cardiac disorders	Cardiac failure acute	1	1	1	1
OPSUMIT	MACITENTAN	16004692	CCCNS(=O)(=O)NC1=C(C(=NC=N1)OCCOC2=NC=C(C=N2)Br)C3=CC=C(C=C3)Br	Cardiac disorders	Cardiac failure chronic	1	1	1	0
OPSUMIT	MACITENTAN	16004692	CCCNS(=O)(=O)NC1=C(C(=NC=N1)OCCOC2=NC=C(C=N2)Br)C3=CC=C(C=C3)Br	Cardiac disorders	Cardiac failure congestive	1	1	1	1
OPSUMIT	MACITENTAN	16004692	CCCNS(=O)(=O)NC1=C(C(=NC=N1)OCCOC2=NC=C(C=N2)Br)C3=CC=C(C=C3)Br	Cardiac disorders	Cardiomegaly	1	1	1	1
OPSUMIT	MACITENTAN	16004692	CCCNS(=O)(=O)NC1=C(C(=NC=N1)OCCOC2=NC=C(C=N2)Br)C3=CC=C(C=C3)Br	Cardiac disorders	Hyperdynamic left ventricle	1	1	1	0
OPSUMIT	MACITENTAN	16004692	CCCNS(=O)(=O)NC1=C(C(=NC=N1)OCCOC2=NC=C(C=N2)Br)C3=CC=C(C=C3)Br	Cardiac disorders	Myocardial infarction	1	1	1	1
OPSUMIT	MACITENTAN	16004692	CCCNS(=O)(=O)NC1=C(C(=NC=N1)OCCOC2=NC=C(C=N2)Br)C3=CC=C(C=C3)Br	Cardiac disorders	Pericardial effusion	1	1	1	1
OPSUMIT	MACITENTAN	16004692	CCCNS(=O)(=O)NC1=C(C(=NC=N1)OCCOC2=NC=C(C=N2)Br)C3=CC=C(C=C3)Br	Cardiac disorders	Right ventricular failure	1	1	1	1
MACITENTAN	MACITENTAN	16004692	CCCNS(=O)(=O)NC1=C(C(=NC=N1)OCCOC2=NC=C(C=N2)Br)C3=CC=C(C=C3)Br	Congenital, familial and genetic disorders	Gastrointestinal arteriovenous malformation	1	1	1	0
MACITENTAN	MACITENTAN	16004692	CCCNS(=O)(=O)NC1=C(C(=NC=N1)OCCOC2=NC=C(C=N2)Br)C3=CC=C(C=C3)Br	Endocrine disorders	Hypothyroidism	1	1	1	1
OPSUMIT	MACITENTAN	16004692	CCCNS(=O)(=O)NC1=C(C(=NC=N1)OCCOC2=NC=C(C=N2)Br)C3=CC=C(C=C3)Br	Eye disorders	Macular degeneration	1	1	1	1
OPSUMIT	MACITENTAN	16004692	CCCNS(=O)(=O)NC1=C(C(=NC=N1)OCCOC2=NC=C(C=N2)Br)C3=CC=C(C=C3)Br	Eye disorders	Ocular hyperaemia	1	1	1	1
MACITENTAN	MACITENTAN	16004692	CCCNS(=O)(=O)NC1=C(C(=NC=N1)OCCOC2=NC=C(C=N2)Br)C3=CC=C(C=C3)Br	Eye disorders	Visual impairment	1	1	1	1
OPSUMIT	MACITENTAN	16004692	CCCNS(=O)(=O)NC1=C(C(=NC=N1)OCCOC2=NC=C(C=N2)Br)C3=CC=C(C=C3)Br	Gastrointestinal disorders	Abdominal discomfort	1	1	1	1
MACITENTAN	MACITENTAN	16004692	CCCNS(=O)(=O)NC1=C(C(=NC=N1)OCCOC2=NC=C(C=N2)Br)C3=CC=C(C=C3)Br	Gastrointestinal disorders	Abdominal pain upper	1	1	1	1
OPSUMIT	MACITENTAN	16004692	CCCNS(=O)(=O)NC1=C(C(=NC=N1)OCCOC2=NC=C(C=N2)Br)C3=CC=C(C=C3)Br	Gastrointestinal disorders	Diarrhoea	1	1	1	1
MACITENTAN	MACITENTAN	16004692	CCCNS(=O)(=O)NC1=C(C(=NC=N1)OCCOC2=NC=C(C=N2)Br)C3=CC=C(C=C3)Br	Gastrointestinal disorders	Dyspepsia	1	1	1	1
OPSUMIT	MACITENTAN	16004692	CCCNS(=O)(=O)NC1=C(C(=NC=N1)OCCOC2=NC=C(C=N2)Br)C3=CC=C(C=C3)Br	Gastrointestinal disorders	Dysphagia	1	1	1	1
OPSUMIT	MACITENTAN	16004692	CCCNS(=O)(=O)NC1=C(C(=NC=N1)OCCOC2=NC=C(C=N2)Br)C3=CC=C(C=C3)Br	Gastrointestinal disorders	Flatulence	1	1	1	1
OPSUMIT	MACITENTAN	16004692	CCCNS(=O)(=O)NC1=C(C(=NC=N1)OCCOC2=NC=C(C=N2)Br)C3=CC=C(C=C3)Br	Gastrointestinal disorders	Food poisoning	1	1	1	1
OPSUMIT	MACITENTAN	16004692	CCCNS(=O)(=O)NC1=C(C(=NC=N1)OCCOC2=NC=C(C=N2)Br)C3=CC=C(C=C3)Br	Gastrointestinal disorders	Gastrointestinal haemorrhage	1	1	1	1
OPSUMIT	MACITENTAN	16004692	CCCNS(=O)(=O)NC1=C(C(=NC=N1)OCCOC2=NC=C(C=N2)Br)C3=CC=C(C=C3)Br	Gastrointestinal disorders	Gastrointestinal motility disorder	1	1	1	0
OPSUMIT	MACITENTAN	16004692	CCCNS(=O)(=O)NC1=C(C(=NC=N1)OCCOC2=NC=C(C=N2)Br)C3=CC=C(C=C3)Br	Gastrointestinal disorders	Gastrooesophageal reflux disease	1	1	1	1
MACITENTAN	MACITENTAN	16004692	CCCNS(=O)(=O)NC1=C(C(=NC=N1)OCCOC2=NC=C(C=N2)Br)C3=CC=C(C=C3)Br	Gastrointestinal disorders	Haemorrhoidal haemorrhage	1	1	1	0
MACITENTAN	MACITENTAN	16004692	CCCNS(=O)(=O)NC1=C(C(=NC=N1)OCCOC2=NC=C(C=N2)Br)C3=CC=C(C=C3)Br	Gastrointestinal disorders	Impaired gastric emptying	1	1	1	1
MACITENTAN	MACITENTAN	16004692	CCCNS(=O)(=O)NC1=C(C(=NC=N1)OCCOC2=NC=C(C=N2)Br)C3=CC=C(C=C3)Br	Gastrointestinal disorders	Intestinal obstruction	1	1	1	1
MACITENTAN	MACITENTAN	16004692	CCCNS(=O)(=O)NC1=C(C(=NC=N1)OCCOC2=NC=C(C=N2)Br)C3=CC=C(C=C3)Br	Gastrointestinal disorders	Intra-abdominal haemorrhage	1	1	1	0
MACITENTAN	MACITENTAN	16004692	CCCNS(=O)(=O)NC1=C(C(=NC=N1)OCCOC2=NC=C(C=N2)Br)C3=CC=C(C=C3)Br	Gastrointestinal disorders	Nausea	1	1	1	1
OPSUMIT	MACITENTAN	16004692	CCCNS(=O)(=O)NC1=C(C(=NC=N1)OCCOC2=NC=C(C=N2)Br)C3=CC=C(C=C3)Br	Gastrointestinal disorders	Pancreatitis	1	1	1	1
OPSUMIT	MACITENTAN	16004692	CCCNS(=O)(=O)NC1=C(C(=NC=N1)OCCOC2=NC=C(C=N2)Br)C3=CC=C(C=C3)Br	Gastrointestinal disorders	Reflux gastritis	1	1	1	0
OPSUMIT	MACITENTAN	16004692	CCCNS(=O)(=O)NC1=C(C(=NC=N1)OCCOC2=NC=C(C=N2)Br)C3=CC=C(C=C3)Br	Gastrointestinal disorders	Vomiting	1	1	1	1
MACITENTAN	MACITENTAN	16004692	CCCNS(=O)(=O)NC1=C(C(=NC=N1)OCCOC2=NC=C(C=N2)Br)C3=CC=C(C=C3)Br	General disorders and administration site conditions	Adverse drug reaction	1	1	1	0
OPSUMIT	MACITENTAN	16004692	CCCNS(=O)(=O)NC1=C(C(=NC=N1)OCCOC2=NC=C(C=N2)Br)C3=CC=C(C=C3)Br	General disorders and administration site conditions	Adverse event	1	1	1	0
OPSUMIT	MACITENTAN	16004692	CCCNS(=O)(=O)NC1=C(C(=NC=N1)OCCOC2=NC=C(C=N2)Br)C3=CC=C(C=C3)Br	General disorders and administration site conditions	Application site irritation	1	1	1	0
MACITENTAN	MACITENTAN	16004692	CCCNS(=O)(=O)NC1=C(C(=NC=N1)OCCOC2=NC=C(C=N2)Br)C3=CC=C(C=C3)Br	General disorders and administration site conditions	Asthenia	1	1	1	1
OPSUMIT	MACITENTAN	16004692	CCCNS(=O)(=O)NC1=C(C(=NC=N1)OCCOC2=NC=C(C=N2)Br)C3=CC=C(C=C3)Br	General disorders and administration site conditions	Chest pain	1	1	1	1
OPSUMIT	MACITENTAN	16004692	CCCNS(=O)(=O)NC1=C(C(=NC=N1)OCCOC2=NC=C(C=N2)Br)C3=CC=C(C=C3)Br	General disorders and administration site conditions	Chills	1	1	1	1
OPSUMIT	MACITENTAN	16004692	CCCNS(=O)(=O)NC1=C(C(=NC=N1)OCCOC2=NC=C(C=N2)Br)C3=CC=C(C=C3)Br	General disorders and administration site conditions	Concomitant disease aggravated	1	1	1	1
OPSUMIT	MACITENTAN	16004692	CCCNS(=O)(=O)NC1=C(C(=NC=N1)OCCOC2=NC=C(C=N2)Br)C3=CC=C(C=C3)Br	General disorders and administration site conditions	Death	1	1	1	1
OPSUMIT	MACITENTAN	16004692	CCCNS(=O)(=O)NC1=C(C(=NC=N1)OCCOC2=NC=C(C=N2)Br)C3=CC=C(C=C3)Br	General disorders and administration site conditions	Drug ineffective	1	1	1	0
MACITENTAN	MACITENTAN	16004692	CCCNS(=O)(=O)NC1=C(C(=NC=N1)OCCOC2=NC=C(C=N2)Br)C3=CC=C(C=C3)Br	General disorders and administration site conditions	Drug ineffective for unapproved indication	1	1	1	0
OPSUMIT	MACITENTAN	16004692	CCCNS(=O)(=O)NC1=C(C(=NC=N1)OCCOC2=NC=C(C=N2)Br)C3=CC=C(C=C3)Br	General disorders and administration site conditions	Exercise tolerance decreased	1	1	1	1
MACITENTAN	MACITENTAN	16004692	CCCNS(=O)(=O)NC1=C(C(=NC=N1)OCCOC2=NC=C(C=N2)Br)C3=CC=C(C=C3)Br	General disorders and administration site conditions	Facial pain	1	1	1	1
OPSUMIT	MACITENTAN	16004692	CCCNS(=O)(=O)NC1=C(C(=NC=N1)OCCOC2=NC=C(C=N2)Br)C3=CC=C(C=C3)Br	General disorders and administration site conditions	Fatigue	1	1	1	1
OPSUMIT	MACITENTAN	16004692	CCCNS(=O)(=O)NC1=C(C(=NC=N1)OCCOC2=NC=C(C=N2)Br)C3=CC=C(C=C3)Br	General disorders and administration site conditions	Feeling abnormal	1	1	1	1
MACITENTAN	MACITENTAN	16004692	CCCNS(=O)(=O)NC1=C(C(=NC=N1)OCCOC2=NC=C(C=N2)Br)C3=CC=C(C=C3)Br	General disorders and administration site conditions	Feeling hot	1	1	1	1
MACITENTAN	MACITENTAN	16004692	CCCNS(=O)(=O)NC1=C(C(=NC=N1)OCCOC2=NC=C(C=N2)Br)C3=CC=C(C=C3)Br	General disorders and administration site conditions	Generalised oedema	1	1	1	1
OPSUMIT	MACITENTAN	16004692	CCCNS(=O)(=O)NC1=C(C(=NC=N1)OCCOC2=NC=C(C=N2)Br)C3=CC=C(C=C3)Br	General disorders and administration site conditions	Hernia	1	1	1	1
MACITENTAN	MACITENTAN	16004692	CCCNS(=O)(=O)NC1=C(C(=NC=N1)OCCOC2=NC=C(C=N2)Br)C3=CC=C(C=C3)Br	General disorders and administration site conditions	Infusion site haemorrhage	1	1	1	0
OPSUMIT	MACITENTAN	16004692	CCCNS(=O)(=O)NC1=C(C(=NC=N1)OCCOC2=NC=C(C=N2)Br)C3=CC=C(C=C3)Br	General disorders and administration site conditions	Malaise	1	1	1	1
OPSUMIT	MACITENTAN	16004692	CCCNS(=O)(=O)NC1=C(C(=NC=N1)OCCOC2=NC=C(C=N2)Br)C3=CC=C(C=C3)Br	General disorders and administration site conditions	Multiple organ dysfunction syndrome	1	1	1	1
OPSUMIT	MACITENTAN	16004692	CCCNS(=O)(=O)NC1=C(C(=NC=N1)OCCOC2=NC=C(C=N2)Br)C3=CC=C(C=C3)Br	General disorders and administration site conditions	Oedema	1	1	1	1
OPSUMIT	MACITENTAN	16004692	CCCNS(=O)(=O)NC1=C(C(=NC=N1)OCCOC2=NC=C(C=N2)Br)C3=CC=C(C=C3)Br	General disorders and administration site conditions	Pain	1	1	1	1
OPSUMIT	MACITENTAN	16004692	CCCNS(=O)(=O)NC1=C(C(=NC=N1)OCCOC2=NC=C(C=N2)Br)C3=CC=C(C=C3)Br	General disorders and administration site conditions	Peripheral swelling	1	1	1	1
MACITENTAN	MACITENTAN	16004692	CCCNS(=O)(=O)NC1=C(C(=NC=N1)OCCOC2=NC=C(C=N2)Br)C3=CC=C(C=C3)Br	General disorders and administration site conditions	Rebound effect	1	1	1	0
OPSUMIT	MACITENTAN	16004692	CCCNS(=O)(=O)NC1=C(C(=NC=N1)OCCOC2=NC=C(C=N2)Br)C3=CC=C(C=C3)Br	General disorders and administration site conditions	Sensation of foreign body	1	1	1	0
OPSUMIT	MACITENTAN	16004692	CCCNS(=O)(=O)NC1=C(C(=NC=N1)OCCOC2=NC=C(C=N2)Br)C3=CC=C(C=C3)Br	General disorders and administration site conditions	Sudden death	1	1	1	1
OPSUMIT	MACITENTAN	16004692	CCCNS(=O)(=O)NC1=C(C(=NC=N1)OCCOC2=NC=C(C=N2)Br)C3=CC=C(C=C3)Br	General disorders and administration site conditions	Unevaluable event	1	1	1	1
MACITENTAN	MACITENTAN	16004692	CCCNS(=O)(=O)NC1=C(C(=NC=N1)OCCOC2=NC=C(C=N2)Br)C3=CC=C(C=C3)Br	General disorders and administration site conditions	Vascular device occlusion	1	1	1	0
OPSUMIT	MACITENTAN	16004692	CCCNS(=O)(=O)NC1=C(C(=NC=N1)OCCOC2=NC=C(C=N2)Br)C3=CC=C(C=C3)Br	Hepatobiliary disorders	Cholecystitis	1	1	1	1
OPSUMIT	MACITENTAN	16004692	CCCNS(=O)(=O)NC1=C(C(=NC=N1)OCCOC2=NC=C(C=N2)Br)C3=CC=C(C=C3)Br	Hepatobiliary disorders	Hepatic cirrhosis	1	1	1	1
OPSUMIT	MACITENTAN	16004692	CCCNS(=O)(=O)NC1=C(C(=NC=N1)OCCOC2=NC=C(C=N2)Br)C3=CC=C(C=C3)Br	Hepatobiliary disorders	Hepatic failure	1	1	1	1
OPSUMIT	MACITENTAN	16004692	CCCNS(=O)(=O)NC1=C(C(=NC=N1)OCCOC2=NC=C(C=N2)Br)C3=CC=C(C=C3)Br	Hepatobiliary disorders	Hepatic function abnormal	1	1	1	1
OPSUMIT	MACITENTAN	16004692	CCCNS(=O)(=O)NC1=C(C(=NC=N1)OCCOC2=NC=C(C=N2)Br)C3=CC=C(C=C3)Br	Hepatobiliary disorders	Hyperbilirubinaemia	1	1	1	0
OPSUMIT	MACITENTAN	16004692	CCCNS(=O)(=O)NC1=C(C(=NC=N1)OCCOC2=NC=C(C=N2)Br)C3=CC=C(C=C3)Br	Hepatobiliary disorders	Liver injury	1	1	1	1
OPSUMIT	MACITENTAN	16004692	CCCNS(=O)(=O)NC1=C(C(=NC=N1)OCCOC2=NC=C(C=N2)Br)C3=CC=C(C=C3)Br	Immune system disorders	Seasonal allergy	1	1	1	1
OPSUMIT	MACITENTAN	16004692	CCCNS(=O)(=O)NC1=C(C(=NC=N1)OCCOC2=NC=C(C=N2)Br)C3=CC=C(C=C3)Br	Immune system disorders	Smoke sensitivity	1	1	1	0
OPSUMIT	MACITENTAN	16004692	CCCNS(=O)(=O)NC1=C(C(=NC=N1)OCCOC2=NC=C(C=N2)Br)C3=CC=C(C=C3)Br	Infections and infestations	Bronchitis	1	1	1	1
MACITENTAN	MACITENTAN	16004692	CCCNS(=O)(=O)NC1=C(C(=NC=N1)OCCOC2=NC=C(C=N2)Br)C3=CC=C(C=C3)Br	Infections and infestations	Cardiac infection	1	1	1	1
MACITENTAN	MACITENTAN	16004692	CCCNS(=O)(=O)NC1=C(C(=NC=N1)OCCOC2=NC=C(C=N2)Br)C3=CC=C(C=C3)Br	Infections and infestations	Cellulitis	1	1	1	1
OPSUMIT	MACITENTAN	16004692	CCCNS(=O)(=O)NC1=C(C(=NC=N1)OCCOC2=NC=C(C=N2)Br)C3=CC=C(C=C3)Br	Infections and infestations	Cystitis	1	1	1	1
MACITENTAN	MACITENTAN	16004692	CCCNS(=O)(=O)NC1=C(C(=NC=N1)OCCOC2=NC=C(C=N2)Br)C3=CC=C(C=C3)Br	Infections and infestations	Device related infection	1	1	1	0
OPSUMIT	MACITENTAN	16004692	CCCNS(=O)(=O)NC1=C(C(=NC=N1)OCCOC2=NC=C(C=N2)Br)C3=CC=C(C=C3)Br	Infections and infestations	Diverticulitis	1	1	1	1
MACITENTAN	MACITENTAN	16004692	CCCNS(=O)(=O)NC1=C(C(=NC=N1)OCCOC2=NC=C(C=N2)Br)C3=CC=C(C=C3)Br	Infections and infestations	Endocarditis bacterial	1	1	1	0
OPSUMIT	MACITENTAN	16004692	CCCNS(=O)(=O)NC1=C(C(=NC=N1)OCCOC2=NC=C(C=N2)Br)C3=CC=C(C=C3)Br	Infections and infestations	Enteritis infectious	1	1	1	0
OPSUMIT	MACITENTAN	16004692	CCCNS(=O)(=O)NC1=C(C(=NC=N1)OCCOC2=NC=C(C=N2)Br)C3=CC=C(C=C3)Br	Infections and infestations	Fungal oesophagitis	1	1	1	0
OPSUMIT	MACITENTAN	16004692	CCCNS(=O)(=O)NC1=C(C(=NC=N1)OCCOC2=NC=C(C=N2)Br)C3=CC=C(C=C3)Br	Infections and infestations	Gallbladder abscess	1	1	1	0
OPSUMIT	MACITENTAN	16004692	CCCNS(=O)(=O)NC1=C(C(=NC=N1)OCCOC2=NC=C(C=N2)Br)C3=CC=C(C=C3)Br	Infections and infestations	Herpes zoster	1	1	1	1
OPSUMIT	MACITENTAN	16004692	CCCNS(=O)(=O)NC1=C(C(=NC=N1)OCCOC2=NC=C(C=N2)Br)C3=CC=C(C=C3)Br	Infections and infestations	Influenza	1	1	1	1
OPSUMIT	MACITENTAN	16004692	CCCNS(=O)(=O)NC1=C(C(=NC=N1)OCCOC2=NC=C(C=N2)Br)C3=CC=C(C=C3)Br	Infections and infestations	Large intestine infection	1	1	1	0
OPSUMIT	MACITENTAN	16004692	CCCNS(=O)(=O)NC1=C(C(=NC=N1)OCCOC2=NC=C(C=N2)Br)C3=CC=C(C=C3)Br	Infections and infestations	Nasopharyngitis	1	1	1	1
OPSUMIT	MACITENTAN	16004692	CCCNS(=O)(=O)NC1=C(C(=NC=N1)OCCOC2=NC=C(C=N2)Br)C3=CC=C(C=C3)Br	Infections and infestations	Sepsis	1	1	1	1
MACITENTAN	MACITENTAN	16004692	CCCNS(=O)(=O)NC1=C(C(=NC=N1)OCCOC2=NC=C(C=N2)Br)C3=CC=C(C=C3)Br	Infections and infestations	Upper respiratory tract infection	1	1	1	1
OPSUMIT	MACITENTAN	16004692	CCCNS(=O)(=O)NC1=C(C(=NC=N1)OCCOC2=NC=C(C=N2)Br)C3=CC=C(C=C3)Br	Infections and infestations	Urinary tract infection	1	1	1	1
OPSUMIT	MACITENTAN	16004692	CCCNS(=O)(=O)NC1=C(C(=NC=N1)OCCOC2=NC=C(C=N2)Br)C3=CC=C(C=C3)Br	Infections and infestations	Urosepsis	1	1	1	0
OPSUMIT	MACITENTAN	16004692	CCCNS(=O)(=O)NC1=C(C(=NC=N1)OCCOC2=NC=C(C=N2)Br)C3=CC=C(C=C3)Br	Infections and infestations	Viral infection	1	1	1	1
MACITENTAN	MACITENTAN	16004692	CCCNS(=O)(=O)NC1=C(C(=NC=N1)OCCOC2=NC=C(C=N2)Br)C3=CC=C(C=C3)Br	Infections and infestations	Wound infection	1	1	1	1
MACITENTAN	MACITENTAN	16004692	CCCNS(=O)(=O)NC1=C(C(=NC=N1)OCCOC2=NC=C(C=N2)Br)C3=CC=C(C=C3)Br	Injury, poisoning and procedural complications	Contusion	1	1	1	1
OPSUMIT	MACITENTAN	16004692	CCCNS(=O)(=O)NC1=C(C(=NC=N1)OCCOC2=NC=C(C=N2)Br)C3=CC=C(C=C3)Br	Injury, poisoning and procedural complications	Fall	1	1	1	0
OPSUMIT	MACITENTAN	16004692	CCCNS(=O)(=O)NC1=C(C(=NC=N1)OCCOC2=NC=C(C=N2)Br)C3=CC=C(C=C3)Br	Injury, poisoning and procedural complications	Hip fracture	1	1	1	1
MACITENTAN	MACITENTAN	16004692	CCCNS(=O)(=O)NC1=C(C(=NC=N1)OCCOC2=NC=C(C=N2)Br)C3=CC=C(C=C3)Br	Injury, poisoning and procedural complications	Inappropriate schedule of product administration	1	0.999992	1	0
MACITENTAN	MACITENTAN	16004692	CCCNS(=O)(=O)NC1=C(C(=NC=N1)OCCOC2=NC=C(C=N2)Br)C3=CC=C(C=C3)Br	Injury, poisoning and procedural complications	Incorrect dose administered	1	1	1	0
MACITENTAN	MACITENTAN	16004692	CCCNS(=O)(=O)NC1=C(C(=NC=N1)OCCOC2=NC=C(C=N2)Br)C3=CC=C(C=C3)Br	Injury, poisoning and procedural complications	Intentional dose omission	1	1	1	0
OPSUMIT	MACITENTAN	16004692	CCCNS(=O)(=O)NC1=C(C(=NC=N1)OCCOC2=NC=C(C=N2)Br)C3=CC=C(C=C3)Br	Injury, poisoning and procedural complications	Intentional product use issue	1	1	1	0
OPSUMIT	MACITENTAN	16004692	CCCNS(=O)(=O)NC1=C(C(=NC=N1)OCCOC2=NC=C(C=N2)Br)C3=CC=C(C=C3)Br	Injury, poisoning and procedural complications	Medication error	1	1	1	0
OPSUMIT	MACITENTAN	16004692	CCCNS(=O)(=O)NC1=C(C(=NC=N1)OCCOC2=NC=C(C=N2)Br)C3=CC=C(C=C3)Br	Injury, poisoning and procedural complications	Multiple fractures	1	1	1	0
OPSUMIT	MACITENTAN	16004692	CCCNS(=O)(=O)NC1=C(C(=NC=N1)OCCOC2=NC=C(C=N2)Br)C3=CC=C(C=C3)Br	Injury, poisoning and procedural complications	Muscle strain	1	1	1	1
OPSUMIT	MACITENTAN	16004692	CCCNS(=O)(=O)NC1=C(C(=NC=N1)OCCOC2=NC=C(C=N2)Br)C3=CC=C(C=C3)Br	Injury, poisoning and procedural complications	Product use issue	1	1	1	0
OPSUMIT	MACITENTAN	16004692	CCCNS(=O)(=O)NC1=C(C(=NC=N1)OCCOC2=NC=C(C=N2)Br)C3=CC=C(C=C3)Br	Injury, poisoning and procedural complications	Road traffic accident	1	1	1	0
MACITENTAN	MACITENTAN	16004692	CCCNS(=O)(=O)NC1=C(C(=NC=N1)OCCOC2=NC=C(C=N2)Br)C3=CC=C(C=C3)Br	Injury, poisoning and procedural complications	Skin laceration	1	1	1	0
OPSUMIT	MACITENTAN	16004692	CCCNS(=O)(=O)NC1=C(C(=NC=N1)OCCOC2=NC=C(C=N2)Br)C3=CC=C(C=C3)Br	Injury, poisoning and procedural complications	Spinal column injury	1	1	1	0
OPSUMIT	MACITENTAN	16004692	CCCNS(=O)(=O)NC1=C(C(=NC=N1)OCCOC2=NC=C(C=N2)Br)C3=CC=C(C=C3)Br	Injury, poisoning and procedural complications	Spinal compression fracture	1	1	1	1
OPSUMIT	MACITENTAN	16004692	CCCNS(=O)(=O)NC1=C(C(=NC=N1)OCCOC2=NC=C(C=N2)Br)C3=CC=C(C=C3)Br	Injury, poisoning and procedural complications	Thoracic vertebral fracture	1	1	1	0
OPSUMIT	MACITENTAN	16004692	CCCNS(=O)(=O)NC1=C(C(=NC=N1)OCCOC2=NC=C(C=N2)Br)C3=CC=C(C=C3)Br	Injury, poisoning and procedural complications	Traumatic intracranial haemorrhage	1	1	1	0
OPSUMIT	MACITENTAN	16004692	CCCNS(=O)(=O)NC1=C(C(=NC=N1)OCCOC2=NC=C(C=N2)Br)C3=CC=C(C=C3)Br	Injury, poisoning and procedural complications	Underdose	1	1	1	0
OPSUMIT	MACITENTAN	16004692	CCCNS(=O)(=O)NC1=C(C(=NC=N1)OCCOC2=NC=C(C=N2)Br)C3=CC=C(C=C3)Br	Investigations	Alanine aminotransferase increased	1	1	1	1
OPSUMIT	MACITENTAN	16004692	CCCNS(=O)(=O)NC1=C(C(=NC=N1)OCCOC2=NC=C(C=N2)Br)C3=CC=C(C=C3)Br	Investigations	Aspartate aminotransferase increased	1	1	1	1
MACITENTAN	MACITENTAN	16004692	CCCNS(=O)(=O)NC1=C(C(=NC=N1)OCCOC2=NC=C(C=N2)Br)C3=CC=C(C=C3)Br	Investigations	Blood glucose increased	1	1	1	1
MACITENTAN	MACITENTAN	16004692	CCCNS(=O)(=O)NC1=C(C(=NC=N1)OCCOC2=NC=C(C=N2)Br)C3=CC=C(C=C3)Br	Investigations	Blood potassium decreased	1	1	1	1
OPSUMIT	MACITENTAN	16004692	CCCNS(=O)(=O)NC1=C(C(=NC=N1)OCCOC2=NC=C(C=N2)Br)C3=CC=C(C=C3)Br	Investigations	Blood pressure systolic decreased	1	1	1	1
OPSUMIT	MACITENTAN	16004692	CCCNS(=O)(=O)NC1=C(C(=NC=N1)OCCOC2=NC=C(C=N2)Br)C3=CC=C(C=C3)Br	Investigations	Blood sodium decreased	1	1	1	1
OPSUMIT	MACITENTAN	16004692	CCCNS(=O)(=O)NC1=C(C(=NC=N1)OCCOC2=NC=C(C=N2)Br)C3=CC=C(C=C3)Br	Investigations	Brain natriuretic peptide increased	1	1	1	1
OPSUMIT	MACITENTAN	16004692	CCCNS(=O)(=O)NC1=C(C(=NC=N1)OCCOC2=NC=C(C=N2)Br)C3=CC=C(C=C3)Br	Investigations	Catheterisation cardiac	1	1	1	1
OPSUMIT	MACITENTAN	16004692	CCCNS(=O)(=O)NC1=C(C(=NC=N1)OCCOC2=NC=C(C=N2)Br)C3=CC=C(C=C3)Br	Investigations	Haematocrit decreased	1	1	1	1
OPSUMIT	MACITENTAN	16004692	CCCNS(=O)(=O)NC1=C(C(=NC=N1)OCCOC2=NC=C(C=N2)Br)C3=CC=C(C=C3)Br	Investigations	Haemoglobin decreased	1	1	1	1
MACITENTAN	MACITENTAN	16004692	CCCNS(=O)(=O)NC1=C(C(=NC=N1)OCCOC2=NC=C(C=N2)Br)C3=CC=C(C=C3)Br	Investigations	Hepatic enzyme increased	1	1	1	1
OPSUMIT	MACITENTAN	16004692	CCCNS(=O)(=O)NC1=C(C(=NC=N1)OCCOC2=NC=C(C=N2)Br)C3=CC=C(C=C3)Br	Investigations	Left ventricular end-diastolic pressure increased	1	1	1	0
MACITENTAN	MACITENTAN	16004692	CCCNS(=O)(=O)NC1=C(C(=NC=N1)OCCOC2=NC=C(C=N2)Br)C3=CC=C(C=C3)Br	Investigations	Mean arterial pressure decreased	1	1	1	0
OPSUMIT	MACITENTAN	16004692	CCCNS(=O)(=O)NC1=C(C(=NC=N1)OCCOC2=NC=C(C=N2)Br)C3=CC=C(C=C3)Br	Investigations	N-terminal prohormone brain natriuretic peptide increased	1	1	1	0
MACITENTAN	MACITENTAN	16004692	CCCNS(=O)(=O)NC1=C(C(=NC=N1)OCCOC2=NC=C(C=N2)Br)C3=CC=C(C=C3)Br	Investigations	Neutrophil count decreased	1	1	1	0
OPSUMIT	MACITENTAN	16004692	CCCNS(=O)(=O)NC1=C(C(=NC=N1)OCCOC2=NC=C(C=N2)Br)C3=CC=C(C=C3)Br	Investigations	Platelet count decreased	1	1	1	1
MACITENTAN	MACITENTAN	16004692	CCCNS(=O)(=O)NC1=C(C(=NC=N1)OCCOC2=NC=C(C=N2)Br)C3=CC=C(C=C3)Br	Investigations	Pulmonary arterial pressure abnormal	1	1	1	0
OPSUMIT	MACITENTAN	16004692	CCCNS(=O)(=O)NC1=C(C(=NC=N1)OCCOC2=NC=C(C=N2)Br)C3=CC=C(C=C3)Br	Investigations	Pulmonary arterial pressure increased	1	1	1	1
MACITENTAN	MACITENTAN	16004692	CCCNS(=O)(=O)NC1=C(C(=NC=N1)OCCOC2=NC=C(C=N2)Br)C3=CC=C(C=C3)Br	Investigations	Red blood cell count decreased	1	1	1	1
OPSUMIT	MACITENTAN	16004692	CCCNS(=O)(=O)NC1=C(C(=NC=N1)OCCOC2=NC=C(C=N2)Br)C3=CC=C(C=C3)Br	Investigations	Serum ferritin decreased	1	1	1	0
OPSUMIT	MACITENTAN	16004692	CCCNS(=O)(=O)NC1=C(C(=NC=N1)OCCOC2=NC=C(C=N2)Br)C3=CC=C(C=C3)Br	Investigations	Vascular resistance pulmonary increased	1	1	1	0
MACITENTAN	MACITENTAN	16004692	CCCNS(=O)(=O)NC1=C(C(=NC=N1)OCCOC2=NC=C(C=N2)Br)C3=CC=C(C=C3)Br	Investigations	Venous pressure increased	1	1	1	0
OPSUMIT	MACITENTAN	16004692	CCCNS(=O)(=O)NC1=C(C(=NC=N1)OCCOC2=NC=C(C=N2)Br)C3=CC=C(C=C3)Br	Investigations	Weight decreased	1	1	1	1
OPSUMIT	MACITENTAN	16004692	CCCNS(=O)(=O)NC1=C(C(=NC=N1)OCCOC2=NC=C(C=N2)Br)C3=CC=C(C=C3)Br	Investigations	White blood cell count decreased	1	1	1	1
MACITENTAN	MACITENTAN	16004692	CCCNS(=O)(=O)NC1=C(C(=NC=N1)OCCOC2=NC=C(C=N2)Br)C3=CC=C(C=C3)Br	Metabolism and nutrition disorders	Abnormal loss of weight	1	1	1	0
OPSUMIT	MACITENTAN	16004692	CCCNS(=O)(=O)NC1=C(C(=NC=N1)OCCOC2=NC=C(C=N2)Br)C3=CC=C(C=C3)Br	Metabolism and nutrition disorders	Acidosis	1	1	1	1
OPSUMIT	MACITENTAN	16004692	CCCNS(=O)(=O)NC1=C(C(=NC=N1)OCCOC2=NC=C(C=N2)Br)C3=CC=C(C=C3)Br	Metabolism and nutrition disorders	Appetite disorder	1	1	1	0
OPSUMIT	MACITENTAN	16004692	CCCNS(=O)(=O)NC1=C(C(=NC=N1)OCCOC2=NC=C(C=N2)Br)C3=CC=C(C=C3)Br	Metabolism and nutrition disorders	Diabetes mellitus	1	1	1	1
OPSUMIT	MACITENTAN	16004692	CCCNS(=O)(=O)NC1=C(C(=NC=N1)OCCOC2=NC=C(C=N2)Br)C3=CC=C(C=C3)Br	Metabolism and nutrition disorders	Feeding disorder	1	1	1	0
MACITENTAN	MACITENTAN	16004692	CCCNS(=O)(=O)NC1=C(C(=NC=N1)OCCOC2=NC=C(C=N2)Br)C3=CC=C(C=C3)Br	Musculoskeletal and connective tissue disorders	Back pain	1	1	1	1
MACITENTAN	MACITENTAN	16004692	CCCNS(=O)(=O)NC1=C(C(=NC=N1)OCCOC2=NC=C(C=N2)Br)C3=CC=C(C=C3)Br	Musculoskeletal and connective tissue disorders	Groin pain	1	1	1	0
OPSUMIT	MACITENTAN	16004692	CCCNS(=O)(=O)NC1=C(C(=NC=N1)OCCOC2=NC=C(C=N2)Br)C3=CC=C(C=C3)Br	Musculoskeletal and connective tissue disorders	Muscle atrophy	1	1	1	0
OPSUMIT	MACITENTAN	16004692	CCCNS(=O)(=O)NC1=C(C(=NC=N1)OCCOC2=NC=C(C=N2)Br)C3=CC=C(C=C3)Br	Musculoskeletal and connective tissue disorders	Muscle spasms	1	1	1	1
MACITENTAN	MACITENTAN	16004692	CCCNS(=O)(=O)NC1=C(C(=NC=N1)OCCOC2=NC=C(C=N2)Br)C3=CC=C(C=C3)Br	Musculoskeletal and connective tissue disorders	Muscle tightness	1	1	1	0
OPSUMIT	MACITENTAN	16004692	CCCNS(=O)(=O)NC1=C(C(=NC=N1)OCCOC2=NC=C(C=N2)Br)C3=CC=C(C=C3)Br	Musculoskeletal and connective tissue disorders	Musculoskeletal discomfort	1	1	1	1
MACITENTAN	MACITENTAN	16004692	CCCNS(=O)(=O)NC1=C(C(=NC=N1)OCCOC2=NC=C(C=N2)Br)C3=CC=C(C=C3)Br	Musculoskeletal and connective tissue disorders	Myalgia	1	1	1	1
OPSUMIT	MACITENTAN	16004692	CCCNS(=O)(=O)NC1=C(C(=NC=N1)OCCOC2=NC=C(C=N2)Br)C3=CC=C(C=C3)Br	Musculoskeletal and connective tissue disorders	Osteoporosis	1	1	1	1
OPSUMIT	MACITENTAN	16004692	CCCNS(=O)(=O)NC1=C(C(=NC=N1)OCCOC2=NC=C(C=N2)Br)C3=CC=C(C=C3)Br	Musculoskeletal and connective tissue disorders	Pain in extremity	1	1	1	1
OPSUMIT	MACITENTAN	16004692	CCCNS(=O)(=O)NC1=C(C(=NC=N1)OCCOC2=NC=C(C=N2)Br)C3=CC=C(C=C3)Br	Musculoskeletal and connective tissue disorders	Pain in jaw	1	1	1	1
OPSUMIT	MACITENTAN	16004692	CCCNS(=O)(=O)NC1=C(C(=NC=N1)OCCOC2=NC=C(C=N2)Br)C3=CC=C(C=C3)Br	Musculoskeletal and connective tissue disorders	Spinal pain	1	1	1	1
OPSUMIT	MACITENTAN	16004692	CCCNS(=O)(=O)NC1=C(C(=NC=N1)OCCOC2=NC=C(C=N2)Br)C3=CC=C(C=C3)Br	Musculoskeletal and connective tissue disorders	Temporomandibular joint syndrome	1	1	1	0
OPSUMIT	MACITENTAN	16004692	CCCNS(=O)(=O)NC1=C(C(=NC=N1)OCCOC2=NC=C(C=N2)Br)C3=CC=C(C=C3)Br	Neoplasms benign, malignant and unspecified (incl cysts and polyps)	Bladder cancer recurrent	1	1	1	0
OPSUMIT	MACITENTAN	16004692	CCCNS(=O)(=O)NC1=C(C(=NC=N1)OCCOC2=NC=C(C=N2)Br)C3=CC=C(C=C3)Br	Neoplasms benign, malignant and unspecified (incl cysts and polyps)	Endometrial adenocarcinoma	1	1	1	0
OPSUMIT	MACITENTAN	16004692	CCCNS(=O)(=O)NC1=C(C(=NC=N1)OCCOC2=NC=C(C=N2)Br)C3=CC=C(C=C3)Br	Nervous system disorders	Cerebral infarction	1	1	1	1
MACITENTAN	MACITENTAN	16004692	CCCNS(=O)(=O)NC1=C(C(=NC=N1)OCCOC2=NC=C(C=N2)Br)C3=CC=C(C=C3)Br	Nervous system disorders	Cerebrovascular accident	1	1	1	1
MACITENTAN	MACITENTAN	16004692	CCCNS(=O)(=O)NC1=C(C(=NC=N1)OCCOC2=NC=C(C=N2)Br)C3=CC=C(C=C3)Br	Nervous system disorders	Coma	1	1	1	1
OPSUMIT	MACITENTAN	16004692	CCCNS(=O)(=O)NC1=C(C(=NC=N1)OCCOC2=NC=C(C=N2)Br)C3=CC=C(C=C3)Br	Nervous system disorders	Dizziness postural	1	1	1	1
OPSUMIT	MACITENTAN	16004692	CCCNS(=O)(=O)NC1=C(C(=NC=N1)OCCOC2=NC=C(C=N2)Br)C3=CC=C(C=C3)Br	Nervous system disorders	Dyskinesia	1	1	1	1
OPSUMIT	MACITENTAN	16004692	CCCNS(=O)(=O)NC1=C(C(=NC=N1)OCCOC2=NC=C(C=N2)Br)C3=CC=C(C=C3)Br	Nervous system disorders	Headache	1	1	1	1
OPSUMIT	MACITENTAN	16004692	CCCNS(=O)(=O)NC1=C(C(=NC=N1)OCCOC2=NC=C(C=N2)Br)C3=CC=C(C=C3)Br	Nervous system disorders	Hepatic encephalopathy	1	1	1	1
OPSUMIT	MACITENTAN	16004692	CCCNS(=O)(=O)NC1=C(C(=NC=N1)OCCOC2=NC=C(C=N2)Br)C3=CC=C(C=C3)Br	Nervous system disorders	Hypoaesthesia	1	1	1	1
OPSUMIT	MACITENTAN	16004692	CCCNS(=O)(=O)NC1=C(C(=NC=N1)OCCOC2=NC=C(C=N2)Br)C3=CC=C(C=C3)Br	Nervous system disorders	Intracranial aneurysm	1	1	1	1
MACITENTAN	MACITENTAN	16004692	CCCNS(=O)(=O)NC1=C(C(=NC=N1)OCCOC2=NC=C(C=N2)Br)C3=CC=C(C=C3)Br	Nervous system disorders	Loss of consciousness	1	1	1	1
MACITENTAN	MACITENTAN	16004692	CCCNS(=O)(=O)NC1=C(C(=NC=N1)OCCOC2=NC=C(C=N2)Br)C3=CC=C(C=C3)Br	Nervous system disorders	Memory impairment	1	1	1	1
OPSUMIT	MACITENTAN	16004692	CCCNS(=O)(=O)NC1=C(C(=NC=N1)OCCOC2=NC=C(C=N2)Br)C3=CC=C(C=C3)Br	Nervous system disorders	Migraine	1	1	1	1
OPSUMIT	MACITENTAN	16004692	CCCNS(=O)(=O)NC1=C(C(=NC=N1)OCCOC2=NC=C(C=N2)Br)C3=CC=C(C=C3)Br	Nervous system disorders	Neuropathy peripheral	1	1	1	1
OPSUMIT	MACITENTAN	16004692	CCCNS(=O)(=O)NC1=C(C(=NC=N1)OCCOC2=NC=C(C=N2)Br)C3=CC=C(C=C3)Br	Nervous system disorders	Parosmia	1	1	1	0
OPSUMIT	MACITENTAN	16004692	CCCNS(=O)(=O)NC1=C(C(=NC=N1)OCCOC2=NC=C(C=N2)Br)C3=CC=C(C=C3)Br	Nervous system disorders	Seizure	1	1	1	1
MACITENTAN	MACITENTAN	16004692	CCCNS(=O)(=O)NC1=C(C(=NC=N1)OCCOC2=NC=C(C=N2)Br)C3=CC=C(C=C3)Br	Nervous system disorders	Syncope	1	1	1	1
MACITENTAN	MACITENTAN	16004692	CCCNS(=O)(=O)NC1=C(C(=NC=N1)OCCOC2=NC=C(C=N2)Br)C3=CC=C(C=C3)Br	Nervous system disorders	Tremor	1	1	1	1
OPSUMIT	MACITENTAN	16004692	CCCNS(=O)(=O)NC1=C(C(=NC=N1)OCCOC2=NC=C(C=N2)Br)C3=CC=C(C=C3)Br	Product issues	Device breakage	1	1	1	0
MACITENTAN	MACITENTAN	16004692	CCCNS(=O)(=O)NC1=C(C(=NC=N1)OCCOC2=NC=C(C=N2)Br)C3=CC=C(C=C3)Br	Product issues	Device dislocation	1	1	1	0
OPSUMIT	MACITENTAN	16004692	CCCNS(=O)(=O)NC1=C(C(=NC=N1)OCCOC2=NC=C(C=N2)Br)C3=CC=C(C=C3)Br	Psychiatric disorders	Delirium	1	1	1	1
OPSUMIT	MACITENTAN	16004692	CCCNS(=O)(=O)NC1=C(C(=NC=N1)OCCOC2=NC=C(C=N2)Br)C3=CC=C(C=C3)Br	Psychiatric disorders	Depression	1	1	1	1
OPSUMIT	MACITENTAN	16004692	CCCNS(=O)(=O)NC1=C(C(=NC=N1)OCCOC2=NC=C(C=N2)Br)C3=CC=C(C=C3)Br	Psychiatric disorders	Eating disorder	1	1	1	1
OPSUMIT	MACITENTAN	16004692	CCCNS(=O)(=O)NC1=C(C(=NC=N1)OCCOC2=NC=C(C=N2)Br)C3=CC=C(C=C3)Br	Psychiatric disorders	Insomnia	1	1	1	1
OPSUMIT	MACITENTAN	16004692	CCCNS(=O)(=O)NC1=C(C(=NC=N1)OCCOC2=NC=C(C=N2)Br)C3=CC=C(C=C3)Br	Psychiatric disorders	Nervousness	1	1	1	1
OPSUMIT	MACITENTAN	16004692	CCCNS(=O)(=O)NC1=C(C(=NC=N1)OCCOC2=NC=C(C=N2)Br)C3=CC=C(C=C3)Br	Psychiatric disorders	Self-induced vomiting	1	1	1	0
OPSUMIT	MACITENTAN	16004692	CCCNS(=O)(=O)NC1=C(C(=NC=N1)OCCOC2=NC=C(C=N2)Br)C3=CC=C(C=C3)Br	Psychiatric disorders	Sleep disorder	1	1	1	1
OPSUMIT	MACITENTAN	16004692	CCCNS(=O)(=O)NC1=C(C(=NC=N1)OCCOC2=NC=C(C=N2)Br)C3=CC=C(C=C3)Br	Renal and urinary disorders	Bladder dysfunction	1	1	1	0
OPSUMIT	MACITENTAN	16004692	CCCNS(=O)(=O)NC1=C(C(=NC=N1)OCCOC2=NC=C(C=N2)Br)C3=CC=C(C=C3)Br	Renal and urinary disorders	Pollakiuria	1	1	1	1
OPSUMIT	MACITENTAN	16004692	CCCNS(=O)(=O)NC1=C(C(=NC=N1)OCCOC2=NC=C(C=N2)Br)C3=CC=C(C=C3)Br	Renal and urinary disorders	Renal failure	1	0.999888	1	1
MACITENTAN	MACITENTAN	16004692	CCCNS(=O)(=O)NC1=C(C(=NC=N1)OCCOC2=NC=C(C=N2)Br)C3=CC=C(C=C3)Br	Renal and urinary disorders	Renal impairment	1	1	1	1
OPSUMIT	MACITENTAN	16004692	CCCNS(=O)(=O)NC1=C(C(=NC=N1)OCCOC2=NC=C(C=N2)Br)C3=CC=C(C=C3)Br	Renal and urinary disorders	Urinary incontinence	1	1	1	1
OPSUMIT	MACITENTAN	16004692	CCCNS(=O)(=O)NC1=C(C(=NC=N1)OCCOC2=NC=C(C=N2)Br)C3=CC=C(C=C3)Br	Reproductive system and breast disorders	Postmenopausal haemorrhage	1	1	1	0
OPSUMIT	MACITENTAN	16004692	CCCNS(=O)(=O)NC1=C(C(=NC=N1)OCCOC2=NC=C(C=N2)Br)C3=CC=C(C=C3)Br	Reproductive system and breast disorders	Vaginal haemorrhage	1	1	1	1
OPSUMIT	MACITENTAN	16004692	CCCNS(=O)(=O)NC1=C(C(=NC=N1)OCCOC2=NC=C(C=N2)Br)C3=CC=C(C=C3)Br	Respiratory, thoracic and mediastinal disorders	Acute respiratory failure	1	1	1	1
MACITENTAN	MACITENTAN	16004692	CCCNS(=O)(=O)NC1=C(C(=NC=N1)OCCOC2=NC=C(C=N2)Br)C3=CC=C(C=C3)Br	Respiratory, thoracic and mediastinal disorders	Asthmatic crisis	1	1	1	0
OPSUMIT	MACITENTAN	16004692	CCCNS(=O)(=O)NC1=C(C(=NC=N1)OCCOC2=NC=C(C=N2)Br)C3=CC=C(C=C3)Br	Respiratory, thoracic and mediastinal disorders	Chronic respiratory failure	1	1	1	1
OPSUMIT	MACITENTAN	16004692	CCCNS(=O)(=O)NC1=C(C(=NC=N1)OCCOC2=NC=C(C=N2)Br)C3=CC=C(C=C3)Br	Respiratory, thoracic and mediastinal disorders	Cough	1	1	1	1
OPSUMIT	MACITENTAN	16004692	CCCNS(=O)(=O)NC1=C(C(=NC=N1)OCCOC2=NC=C(C=N2)Br)C3=CC=C(C=C3)Br	Respiratory, thoracic and mediastinal disorders	Dyspnoea	1	0.154972	0	1
MACITENTAN	MACITENTAN	16004692	CCCNS(=O)(=O)NC1=C(C(=NC=N1)OCCOC2=NC=C(C=N2)Br)C3=CC=C(C=C3)Br	Respiratory, thoracic and mediastinal disorders	Dyspnoea exertional	1	1	1	1
OPSUMIT	MACITENTAN	16004692	CCCNS(=O)(=O)NC1=C(C(=NC=N1)OCCOC2=NC=C(C=N2)Br)C3=CC=C(C=C3)Br	Respiratory, thoracic and mediastinal disorders	Epistaxis	1	1	1	1
OPSUMIT	MACITENTAN	16004692	CCCNS(=O)(=O)NC1=C(C(=NC=N1)OCCOC2=NC=C(C=N2)Br)C3=CC=C(C=C3)Br	Respiratory, thoracic and mediastinal disorders	Haemoptysis	1	0.154972	0	1
OPSUMIT	MACITENTAN	16004692	CCCNS(=O)(=O)NC1=C(C(=NC=N1)OCCOC2=NC=C(C=N2)Br)C3=CC=C(C=C3)Br	Respiratory, thoracic and mediastinal disorders	Nasal congestion	1	1	1	1
OPSUMIT	MACITENTAN	16004692	CCCNS(=O)(=O)NC1=C(C(=NC=N1)OCCOC2=NC=C(C=N2)Br)C3=CC=C(C=C3)Br	Respiratory, thoracic and mediastinal disorders	Obliterative bronchiolitis	1	1	1	0
OPSUMIT	MACITENTAN	16004692	CCCNS(=O)(=O)NC1=C(C(=NC=N1)OCCOC2=NC=C(C=N2)Br)C3=CC=C(C=C3)Br	Respiratory, thoracic and mediastinal disorders	Oropharyngeal pain	1	1	1	1
OPSUMIT	MACITENTAN	16004692	CCCNS(=O)(=O)NC1=C(C(=NC=N1)OCCOC2=NC=C(C=N2)Br)C3=CC=C(C=C3)Br	Respiratory, thoracic and mediastinal disorders	Pulmonary arterial hypertension	1	1	1	1
MACITENTAN	MACITENTAN	16004692	CCCNS(=O)(=O)NC1=C(C(=NC=N1)OCCOC2=NC=C(C=N2)Br)C3=CC=C(C=C3)Br	Respiratory, thoracic and mediastinal disorders	Pulmonary embolism	1	1	1	1
MACITENTAN	MACITENTAN	16004692	CCCNS(=O)(=O)NC1=C(C(=NC=N1)OCCOC2=NC=C(C=N2)Br)C3=CC=C(C=C3)Br	Respiratory, thoracic and mediastinal disorders	Pulmonary fibrosis	1	1	1	1
OPSUMIT	MACITENTAN	16004692	CCCNS(=O)(=O)NC1=C(C(=NC=N1)OCCOC2=NC=C(C=N2)Br)C3=CC=C(C=C3)Br	Respiratory, thoracic and mediastinal disorders	Pulmonary haemorrhage	1	1	1	1
OPSUMIT	MACITENTAN	16004692	CCCNS(=O)(=O)NC1=C(C(=NC=N1)OCCOC2=NC=C(C=N2)Br)C3=CC=C(C=C3)Br	Respiratory, thoracic and mediastinal disorders	Pulmonary hypertension	1	0.154972	0	1
OPSUMIT	MACITENTAN	16004692	CCCNS(=O)(=O)NC1=C(C(=NC=N1)OCCOC2=NC=C(C=N2)Br)C3=CC=C(C=C3)Br	Respiratory, thoracic and mediastinal disorders	Pulmonary veno-occlusive disease	1	1	1	1
OPSUMIT	MACITENTAN	16004692	CCCNS(=O)(=O)NC1=C(C(=NC=N1)OCCOC2=NC=C(C=N2)Br)C3=CC=C(C=C3)Br	Respiratory, thoracic and mediastinal disorders	Respiratory disorder	1	1	1	1
OPSUMIT	MACITENTAN	16004692	CCCNS(=O)(=O)NC1=C(C(=NC=N1)OCCOC2=NC=C(C=N2)Br)C3=CC=C(C=C3)Br	Respiratory, thoracic and mediastinal disorders	Respiratory failure	1	1	1	1
OPSUMIT	MACITENTAN	16004692	CCCNS(=O)(=O)NC1=C(C(=NC=N1)OCCOC2=NC=C(C=N2)Br)C3=CC=C(C=C3)Br	Respiratory, thoracic and mediastinal disorders	Restrictive pulmonary disease	1	1	1	0
MACITENTAN	MACITENTAN	16004692	CCCNS(=O)(=O)NC1=C(C(=NC=N1)OCCOC2=NC=C(C=N2)Br)C3=CC=C(C=C3)Br	Respiratory, thoracic and mediastinal disorders	Rhinorrhoea	1	1	1	1
OPSUMIT	MACITENTAN	16004692	CCCNS(=O)(=O)NC1=C(C(=NC=N1)OCCOC2=NC=C(C=N2)Br)C3=CC=C(C=C3)Br	Respiratory, thoracic and mediastinal disorders	Sinus congestion	1	1	1	1
OPSUMIT	MACITENTAN	16004692	CCCNS(=O)(=O)NC1=C(C(=NC=N1)OCCOC2=NC=C(C=N2)Br)C3=CC=C(C=C3)Br	Respiratory, thoracic and mediastinal disorders	Sinus disorder	1	1	1	1
OPSUMIT	MACITENTAN	16004692	CCCNS(=O)(=O)NC1=C(C(=NC=N1)OCCOC2=NC=C(C=N2)Br)C3=CC=C(C=C3)Br	Respiratory, thoracic and mediastinal disorders	Upper respiratory tract congestion	1	1	1	1
OPSUMIT	MACITENTAN	16004692	CCCNS(=O)(=O)NC1=C(C(=NC=N1)OCCOC2=NC=C(C=N2)Br)C3=CC=C(C=C3)Br	Respiratory, thoracic and mediastinal disorders	Upper-airway cough syndrome	1	1	1	1
OPSUMIT	MACITENTAN	16004692	CCCNS(=O)(=O)NC1=C(C(=NC=N1)OCCOC2=NC=C(C=N2)Br)C3=CC=C(C=C3)Br	Skin and subcutaneous tissue disorders	Ecchymosis	1	0.999999	1	0
OPSUMIT	MACITENTAN	16004692	CCCNS(=O)(=O)NC1=C(C(=NC=N1)OCCOC2=NC=C(C=N2)Br)C3=CC=C(C=C3)Br	Skin and subcutaneous tissue disorders	Erythema	1	1	1	1
OPSUMIT	MACITENTAN	16004692	CCCNS(=O)(=O)NC1=C(C(=NC=N1)OCCOC2=NC=C(C=N2)Br)C3=CC=C(C=C3)Br	Skin and subcutaneous tissue disorders	Pruritus	1	1	1	1
MACITENTAN	MACITENTAN	16004692	CCCNS(=O)(=O)NC1=C(C(=NC=N1)OCCOC2=NC=C(C=N2)Br)C3=CC=C(C=C3)Br	Skin and subcutaneous tissue disorders	Rash	1	1	1	1
MACITENTAN	MACITENTAN	16004692	CCCNS(=O)(=O)NC1=C(C(=NC=N1)OCCOC2=NC=C(C=N2)Br)C3=CC=C(C=C3)Br	Skin and subcutaneous tissue disorders	Urticaria	1	1	1	1
MACITENTAN	MACITENTAN	16004692	CCCNS(=O)(=O)NC1=C(C(=NC=N1)OCCOC2=NC=C(C=N2)Br)C3=CC=C(C=C3)Br	Social circumstances	Dependence on oxygen therapy	1	1	1	0
OPSUMIT	MACITENTAN	16004692	CCCNS(=O)(=O)NC1=C(C(=NC=N1)OCCOC2=NC=C(C=N2)Br)C3=CC=C(C=C3)Br	Social circumstances	Immobile	1	1	1	0
MACITENTAN	MACITENTAN	16004692	CCCNS(=O)(=O)NC1=C(C(=NC=N1)OCCOC2=NC=C(C=N2)Br)C3=CC=C(C=C3)Br	Social circumstances	Loss of personal independence in daily activities	1	1	1	0
OPSUMIT	MACITENTAN	16004692	CCCNS(=O)(=O)NC1=C(C(=NC=N1)OCCOC2=NC=C(C=N2)Br)C3=CC=C(C=C3)Br	Surgical and medical procedures	Cardiac pacemaker insertion	1	1	1	0
OPSUMIT	MACITENTAN	16004692	CCCNS(=O)(=O)NC1=C(C(=NC=N1)OCCOC2=NC=C(C=N2)Br)C3=CC=C(C=C3)Br	Surgical and medical procedures	Catheter placement	1	1	1	0
OPSUMIT	MACITENTAN	16004692	CCCNS(=O)(=O)NC1=C(C(=NC=N1)OCCOC2=NC=C(C=N2)Br)C3=CC=C(C=C3)Br	Surgical and medical procedures	Dialysis	1	1	1	0
OPSUMIT	MACITENTAN	16004692	CCCNS(=O)(=O)NC1=C(C(=NC=N1)OCCOC2=NC=C(C=N2)Br)C3=CC=C(C=C3)Br	Surgical and medical procedures	Hysterectomy	1	1	1	0
OPSUMIT	MACITENTAN	16004692	CCCNS(=O)(=O)NC1=C(C(=NC=N1)OCCOC2=NC=C(C=N2)Br)C3=CC=C(C=C3)Br	Surgical and medical procedures	Liver transplant	1	1	1	0
OPSUMIT	MACITENTAN	16004692	CCCNS(=O)(=O)NC1=C(C(=NC=N1)OCCOC2=NC=C(C=N2)Br)C3=CC=C(C=C3)Br	Surgical and medical procedures	Salpingo-oophorectomy bilateral	1	1	1	0
MACITENTAN	MACITENTAN	16004692	CCCNS(=O)(=O)NC1=C(C(=NC=N1)OCCOC2=NC=C(C=N2)Br)C3=CC=C(C=C3)Br	Surgical and medical procedures	Therapeutic procedure	1	1	1	0
MACITENTAN	MACITENTAN	16004692	CCCNS(=O)(=O)NC1=C(C(=NC=N1)OCCOC2=NC=C(C=N2)Br)C3=CC=C(C=C3)Br	Surgical and medical procedures	Therapy change	1	1	1	0
OPSUMIT	MACITENTAN	16004692	CCCNS(=O)(=O)NC1=C(C(=NC=N1)OCCOC2=NC=C(C=N2)Br)C3=CC=C(C=C3)Br	Surgical and medical procedures	Transfusion	1	1	1	0
OPSUMIT	MACITENTAN	16004692	CCCNS(=O)(=O)NC1=C(C(=NC=N1)OCCOC2=NC=C(C=N2)Br)C3=CC=C(C=C3)Br	Vascular disorders	Flushing	1	1	1	1
OPSUMIT	MACITENTAN	16004692	CCCNS(=O)(=O)NC1=C(C(=NC=N1)OCCOC2=NC=C(C=N2)Br)C3=CC=C(C=C3)Br	Vascular disorders	Haematoma	1	1	1	1
OPSUMIT	MACITENTAN	16004692	CCCNS(=O)(=O)NC1=C(C(=NC=N1)OCCOC2=NC=C(C=N2)Br)C3=CC=C(C=C3)Br	Vascular disorders	Haemorrhage	1	1	1	1
OPSUMIT	MACITENTAN	16004692	CCCNS(=O)(=O)NC1=C(C(=NC=N1)OCCOC2=NC=C(C=N2)Br)C3=CC=C(C=C3)Br	Vascular disorders	Hypertension	1	1	1	1
OPSUMIT	MACITENTAN	16004692	CCCNS(=O)(=O)NC1=C(C(=NC=N1)OCCOC2=NC=C(C=N2)Br)C3=CC=C(C=C3)Br	Vascular disorders	Internal haemorrhage	1	1	1	1
OPSUMIT	MACITENTAN	16004692	CCCNS(=O)(=O)NC1=C(C(=NC=N1)OCCOC2=NC=C(C=N2)Br)C3=CC=C(C=C3)Br	Vascular disorders	Shock	1	1	1	1
OPSUMIT	MACITENTAN	16004692	CCCNS(=O)(=O)NC1=C(C(=NC=N1)OCCOC2=NC=C(C=N2)Br)C3=CC=C(C=C3)Br	Vascular disorders	Shock symptom	1	1	1	0
MACITENTAN	MACITENTAN	16004692	CCCNS(=O)(=O)NC1=C(C(=NC=N1)OCCOC2=NC=C(C=N2)Br)C3=CC=C(C=C3)Br	Vascular disorders	Vasodilatation	1	1	1	0
