# Supplementary material for: Predicting Drugs Suspected of Causing Adverse Drug Reactions Using Graph Features and Attention Mechanisms
Source: Pharmaceuticals (Basel). 2024 Jun 22;17(7):822. doi: 10.3390/ph17070822 (PMC11279999; doi:10.3390/ph17070822)
Supplement: Supplementary file 1 [file pharmaceuticals-17-00822-s001.zip › S5. The predicting results of Methimazole and Propylthiouracil.csv]

GenericName	dg_smile_unif	SideeffectTerm	Is_in_SIDER	predice_score	predice_label
Methimazole	CN1C=CNC1=S	agranulocytosis	1	1	1
Methimazole	CN1C=CNC1=S	alopecia	1	0.0001	0
Methimazole	CN1C=CNC1=S	aplastic anaemia	1	0	0
Methimazole	CN1C=CNC1=S	arthralgia	1	0.9603	1
Methimazole	CN1C=CNC1=S	musculoskeletal discomfort	1	0	0
Methimazole	CN1C=CNC1=S	somnolence	1	0.0001	0
Methimazole	CN1C=CNC1=S	oedema	1	0.997	1
Methimazole	CN1C=CNC1=S	dermatitis	1	0.9996	1
Methimazole	CN1C=CNC1=S	rash	1	0.7556	1
Methimazole	CN1C=CNC1=S	headache	1	1	1
Methimazole	CN1C=CNC1=S	hepatitis	1	1	1
Methimazole	CN1C=CNC1=S	hypoglycaemic coma	1	1	1
Methimazole	CN1C=CNC1=S	jaundice	1	0	0
Methimazole	CN1C=CNC1=S	leukopenia	1	1	1
Methimazole	CN1C=CNC1=S	nausea	1	0.7138	1
Methimazole	CN1C=CNC1=S	nephritis	1	0.5379	1
Methimazole	CN1C=CNC1=S	neuritis	1	1	1
Methimazole	CN1C=CNC1=S	neuropathy peripheral	1	0.9797	1
Methimazole	CN1C=CNC1=S	paraesthesia	1	1	1
Methimazole	CN1C=CNC1=S	pruritus	1	0.4087	0
Methimazole	CN1C=CNC1=S	pigmentation disorder	1	1	1
Methimazole	CN1C=CNC1=S	thrombocytopenia	1	0.9541	1
Methimazole	CN1C=CNC1=S	urticaria	1	0.8427	1
Methimazole	CN1C=CNC1=S	vertigo	1	1	1
Methimazole	CN1C=CNC1=S	vomiting	1	0.0027	0
Methimazole	CN1C=CNC1=S	dyspepsia	1	0.9669	1
Methimazole	CN1C=CNC1=S	myalgia	1	0.0004	0
Methimazole	CN1C=CNC1=S	lymphadenopathy	1	0.0199	0
Methimazole	CN1C=CNC1=S	insulin autoimmune syndrome	1	0.001	0
Methimazole	CN1C=CNC1=S	lupus-like syndrome	1	1	1
Methimazole	CN1C=CNC1=S	body temperature increased	1	1	1
Methimazole	CN1C=CNC1=S	ageusia	1	0.635	1
Propylthiouracil	CCCC1=CC(=O)NC(=S)N1	agranulocytosis	1	1	1
Propylthiouracil	CCCC1=CC(=O)NC(=S)N1	alopecia	1	1	1
Propylthiouracil	CCCC1=CC(=O)NC(=S)N1	aplastic anaemia	1	0.9826	1
Propylthiouracil	CCCC1=CC(=O)NC(=S)N1	arthralgia	1	1	1
Propylthiouracil	CCCC1=CC(=O)NC(=S)N1	musculoskeletal discomfort	1	0	0
Propylthiouracil	CCCC1=CC(=O)NC(=S)N1	dermatitis exfoliative	1	1	1
Propylthiouracil	CCCC1=CC(=O)NC(=S)N1	somnolence	1	0	0
Propylthiouracil	CCCC1=CC(=O)NC(=S)N1	dysgeusia	1	0.7229	1
Propylthiouracil	CCCC1=CC(=O)NC(=S)N1	oedema	1	1	1
Propylthiouracil	CCCC1=CC(=O)NC(=S)N1	erythema nodosum	1	1	1
Propylthiouracil	CCCC1=CC(=O)NC(=S)N1	dermatitis	1	0.9996	1
Propylthiouracil	CCCC1=CC(=O)NC(=S)N1	rash	1	1	1
Propylthiouracil	CCCC1=CC(=O)NC(=S)N1	body temperature increased	1	1	1
Propylthiouracil	CCCC1=CC(=O)NC(=S)N1	glomerulonephritis	1	0.9999	1
Propylthiouracil	CCCC1=CC(=O)NC(=S)N1	headache	1	1	1
Propylthiouracil	CCCC1=CC(=O)NC(=S)N1	haemorrhage	1	0.7786	1
Propylthiouracil	CCCC1=CC(=O)NC(=S)N1	haemoglobin	1	1	1
Propylthiouracil	CCCC1=CC(=O)NC(=S)N1	hepatitis	1	1	1
Propylthiouracil	CCCC1=CC(=O)NC(=S)N1	jaundice	1	1	1
Propylthiouracil	CCCC1=CC(=O)NC(=S)N1	leukopenia	1	1	1
Propylthiouracil	CCCC1=CC(=O)NC(=S)N1	nausea	1	1	1
Propylthiouracil	CCCC1=CC(=O)NC(=S)N1	nephritis	1	1	1
Propylthiouracil	CCCC1=CC(=O)NC(=S)N1	neuritis	1	1	1
Propylthiouracil	CCCC1=CC(=O)NC(=S)N1	neuropathy peripheral	1	1	1
Propylthiouracil	CCCC1=CC(=O)NC(=S)N1	paraesthesia	1	1	1
Propylthiouracil	CCCC1=CC(=O)NC(=S)N1	pruritus	1	1	1
Propylthiouracil	CCCC1=CC(=O)NC(=S)N1	pigmentation disorder	1	1	1
Propylthiouracil	CCCC1=CC(=O)NC(=S)N1	skin ulcer	1	1	1
Propylthiouracil	CCCC1=CC(=O)NC(=S)N1	splenomegaly	1	1	1
Propylthiouracil	CCCC1=CC(=O)NC(=S)N1	thrombocytopenia	1	1	1
Propylthiouracil	CCCC1=CC(=O)NC(=S)N1	urticaria	1	0.9999	1
Propylthiouracil	CCCC1=CC(=O)NC(=S)N1	vasculitis	1	1	1
Propylthiouracil	CCCC1=CC(=O)NC(=S)N1	vertigo	1	1	1
Propylthiouracil	CCCC1=CC(=O)NC(=S)N1	vomiting	1	0.9998	1
Propylthiouracil	CCCC1=CC(=O)NC(=S)N1	hepatic failure	1	1	1
Propylthiouracil	CCCC1=CC(=O)NC(=S)N1	liver injury	1	1	1
Propylthiouracil	CCCC1=CC(=O)NC(=S)N1	traumatic liver injury	1	1	1
Propylthiouracil	CCCC1=CC(=O)NC(=S)N1	interstitial lung disease	1	1	1
Propylthiouracil	CCCC1=CC(=O)NC(=S)N1	glomerulonephritis rapidly progressive	1	1	1
Propylthiouracil	CCCC1=CC(=O)NC(=S)N1	dyspepsia	1	1	1
Propylthiouracil	CCCC1=CC(=O)NC(=S)N1	myalgia	1	0.9977	1
Propylthiouracil	CCCC1=CC(=O)NC(=S)N1	lung infiltration	1	1	1
Propylthiouracil	CCCC1=CC(=O)NC(=S)N1	antineutrophil cytoplasmic antibody positive	1	1	1
Propylthiouracil	CCCC1=CC(=O)NC(=S)N1	lymphadenopathy	1	1	1
Propylthiouracil	CCCC1=CC(=O)NC(=S)N1	lupus-like syndrome	1	1	1
Propylthiouracil	CCCC1=CC(=O)NC(=S)N1	ageusia	1	1	1
Methimazole	CN1C=CNC1=S	dermatitis exfoliative	0	1	1
Methimazole	CN1C=CNC1=S	dysgeusia	0	0	0
Methimazole	CN1C=CNC1=S	erythema nodosum	0	1	1
Methimazole	CN1C=CNC1=S	glomerulonephritis	0	0.9999	1
Methimazole	CN1C=CNC1=S	haemorrhage	0	1	1
Methimazole	CN1C=CNC1=S	haemoglobin	0	1	1
Methimazole	CN1C=CNC1=S	skin ulcer	0	1	1
Methimazole	CN1C=CNC1=S	splenomegaly	0	1	1
Methimazole	CN1C=CNC1=S	vasculitis	0	0.9999	1
Methimazole	CN1C=CNC1=S	hepatic failure	0	1	1
Methimazole	CN1C=CNC1=S	liver injury	0	1	1
Methimazole	CN1C=CNC1=S	traumatic liver injury	0	0.9999	1
Methimazole	CN1C=CNC1=S	interstitial lung disease	0	1	1
Methimazole	CN1C=CNC1=S	glomerulonephritis rapidly progressive	0	1	1
Methimazole	CN1C=CNC1=S	lung infiltration	0	0.8891	1
Methimazole	CN1C=CNC1=S	antineutrophil cytoplasmic antibody positive	0	1	1
Propylthiouracil	CCCC1=CC(=O)NC(=S)N1	hypoglycaemic coma	0	1	1
Propylthiouracil	CCCC1=CC(=O)NC(=S)N1	insulin autoimmune syndrome	0	0.5403	1
