# Supplementary material for: Predicting Drugs Suspected of Causing Adverse Drug Reactions Using Graph Features and Attention Mechanisms
Source: Pharmaceuticals (Basel). 2024 Jun 22;17(7):822. doi: 10.3390/ph17070822 (PMC11279999; doi:10.3390/ph17070822)
Supplement: Supplementary file 1 [file pharmaceuticals-17-00822-s001.zip › S6. Hyperparameter optimization results of 50 searches by python package hyperopt.xlsx]

## Sheet: Sheet1
Table S1. Hyperparameter optimization results of 50 searches by python package hyperopt
Note: From the 2022 FAERS dataset, 10,000 ADE instances were randomly sampled for parameter tuning, and evaluation was conducted using 10-fold cross-validation. The bold font indicates the optimal parameters.
Parameters								Evaluation results.
GIN_dropout_rate	batch_size	MLP_dropout_rate_1	MLP_dropout_rate_2	learning_rate	n_heads_adr	n_heads_SMILES	weight_decay	roc	accuracy	precision	recall	f1
0.510779	128	0.367901	0.202245	0.0001	5	4	0.00975549	0.849126	0.770743	0.798066	0.788444	0.793226
0.279763	256	0.252688	0.440626	0.001	5	2	0.0132712	0.821575	0.736615	0.739175	0.815514	0.77547
0.372447	512	0.479259	0.255933	0.0001	5	2	0.0146865	0.856057	0.775311	0.815429	0.771838	0.793035
0.303188	128	0.506815	0.462433	1e-05	5	4	0.00883635	0.882133	0.798655	0.854046	0.770701	0.810236
0.260487	128	0.344222	0.558122	0.001	4	4	0.00700915	0.819864	0.736234	0.750054	0.790491	0.769742
0.544553	512	0.202251	0.53643	0.0001	5	2	0.0125245	0.850608	0.761482	0.761538	0.833258	0.795785
0.431211	128	0.392427	0.387005	0.001	4	4	0.00856316	0.80971	0.723801	0.719225	0.828025	0.7698
0.201191	256	0.320304	0.302246	0.0001	2	5	0.00825942	0.863826	0.780893	0.849803	0.737489	0.789672
0.319427	512	0.37523	0.493572	0.001	2	2	0.00883945	0.83207	0.747272	0.844413	0.670382	0.7474
0.421704	128	0.233058	0.302632	0.0001	4	2	0.00776203	0.859142	0.773408	0.872432	0.695405	0.773924
0.555816	512	0.502551	0.259256	0.001	4	4	0.0112577	0.811478	0.719107	0.705539	0.851911	0.771847
0.27662	128	0.307637	0.406217	1e-05	5	2	0.0084879	0.887895	0.803603	0.826606	0.819836	0.823207
0.286704	128	0.556005	0.350748	0.0001	4	5	0.0122861	0.850359	0.76846	0.833809	0.730437	0.778707
0.510877	512	0.474957	0.260684	0.001	2	2	0.00734466	0.821037	0.732809	0.729551	0.827798	0.775575
0.280413	256	0.341833	0.423829	0.001	4	2	0.00834129	0.82734	0.747145	0.803639	0.723385	0.761403
0.279832	256	0.538591	0.587817	1e-05	2	4	0.010516	0.880989	0.790409	0.866649	0.737716	0.797002
0.48664	128	0.356528	0.569098	0.0001	5	2	0.00863666	0.853526	0.77049	0.819936	0.754095	0.785638
0.247995	256	0.488285	0.407406	0.001	2	2	0.00962792	0.803031	0.717331	0.706712	0.843039	0.76888
0.527497	512	0.459089	0.523611	1e-05	2	2	0.0116096	0.862018	0.736869	0.922182	0.576888	0.709768
0.316854	128	0.398346	0.273105	1e-05	5	5	0.00888038	0.88451	0.783938	0.895216	0.693813	0.781751
0.201978	128	0.290174	0.344439	1e-05	5	5	0.0068133	0.900164	0.811977	0.872444	0.776388	0.821618
0.209071	128	0.291928	0.363339	1e-05	5	5	0.00674806	0.901614	0.81794	0.883649	0.775705	0.826166
0.200123	128	0.276009	0.348986	1e-05	5	5	0.00690312	0.899669	0.817813	0.842117	0.828708	0.835359
0.214678	128	0.272477	0.352083	1e-05	5	5	0.0180369	0.873819	0.790409	0.850537	0.757279	0.801203
0.359458	128	0.433537	0.201641	1e-05	5	5	0.00754301	0.885401	0.788886	0.870994	0.729527	0.794008
0.238888	128	0.210187	0.372321	1e-05	5	5	0.0165125	0.872957	0.790155	0.858338	0.747043	0.798832
0.230202	128	0.249114	0.313238	1e-05	5	5	0.00677436	0.902633	0.807917	0.899834	0.737716	0.81075
0.596813	128	0.280211	0.48569	1e-05	5	5	0.00716505	0.867826	0.761989	0.904105	0.641265	0.750333
0.464439	128	0.225297	0.226536	1e-05	5	5	0.00980605	0.879138	0.791804	0.864901	0.742721	0.799168
0.334203	128	0.423421	0.320604	1e-05	5	5	0.00770727	0.887814	0.793834	0.893496	0.715651	0.794745
0.356061	256	0.308082	0.444172	1e-05	5	5	0.009596	0.882478	0.784572	0.900534	0.689945	0.781298
0.390307	128	0.262786	0.281877	1e-05	5	5	0.00680294	0.89078	0.802715	0.88423	0.743631	0.807859
0.216929	128	0.240161	0.227517	1e-05	5	5	0.0145576	0.87798	0.792058	0.872065	0.734986	0.797679
0.255603	128	0.327584	0.383605	1e-05	5	5	0.00791977	0.891152	0.806267	0.863257	0.775478	0.817016
0.201921	256	0.202099	0.436905	1e-05	5	4	0.0102045	0.890361	0.804618	0.848123	0.791401	0.818781
0.384974	512	0.367697	0.330358	0.0001	5	5	0.0138638	0.856649	0.773408	0.832738	0.742948	0.785285
0.414598	128	0.292138	0.469932	1e-05	4	5	0.0158163	0.862405	0.777595	0.868003	0.709054	0.780518
0.303234	128	0.420326	0.368272	1e-05	5	4	0.00915244	0.884285	0.801319	0.870807	0.755914	0.809303
0.346176	512	0.219893	0.237633	0.0001	2	5	0.00721151	0.880163	0.786349	0.879832	0.714513	0.788602
0.448507	128	0.378415	0.286241	0.001	4	4	0.00803232	0.812627	0.739152	0.76603	0.766379	0.766204
0.59377	256	0.337061	0.517538	1e-05	5	5	0.0130315	0.8609	0.733443	0.918033	0.573248	0.705784
0.262047	128	0.257292	0.424243	0.0001	5	5	0.0107507	0.854411	0.770109	0.794439	0.792994	0.793716
0.22114	512	0.308675	0.454949	1e-05	4	4	0.00922655	0.886872	0.789774	0.891398	0.709509	0.79012
0.305261	128	0.35137	0.382601	0.001	2	5	0.00751954	0.823805	0.745496	0.820547	0.69586	0.753077
0.569145	128	0.200061	0.337054	0.0001	5	5	0.0117807	0.842751	0.759833	0.809854	0.744086	0.775578
0.330516	256	0.442847	0.299082	1e-05	4	4	0.00696673	0.886806	0.792946	0.880507	0.72748	0.796712
0.269271	512	0.32216	0.364178	0.001	2	5	0.00800275	0.839594	0.757929	0.79775	0.758189	0.777467
0.292002	128	0.580734	0.400878	1e-05	5	2	0.0082669	0.883029	0.795737	0.878122	0.735896	0.800743
0.40696	128	0.381778	0.488398	0.0001	5	5	0.00734638	0.85905	0.771632	0.870857	0.693358	0.772036
0.23855	256	0.408762	0.240398	0.001	4	2	0.0101655	0.810263	0.734205	0.747047	0.791401	0.768585
