# Supplementary material for: Predicting Drugs Suspected of Causing Adverse Drug Reactions Using Graph Features and Attention Mechanisms
Source: Pharmaceuticals (Basel). 2024 Jun 22;17(7):822. doi: 10.3390/ph17070822 (PMC11279999; doi:10.3390/ph17070822)
Supplement: Supplementary file 1 [file pharmaceuticals-17-00822-s001.zip › S7. Training equipment and time consumption.xlsx]

## Sheet: Sheet1
Task	Device	Times
FAERS_10-fold	NVIDIA A100-PCIE-40GB	90h24m50s
JADER_10-fold	NVIDIA A100-PCIE-40GB	43h40m5s
HIV	NVIDIA A100-PCIE-40GB	3h53m32s
BACE	NVIDIA A100-PCIE-40GB	10m22s
MUV	NVIDIA A100-PCIE-40GB	12h8m17s
Tox21	NVIDIA A100-PCIE-40GB	2h10m4s
BBBP	NVIDIA A100-PCIE-40GB	12m48s
ClinTox	NVIDIA A100-PCIE-40GB	19m46s
SIDER	NVIDIA A100-PCIE-40GB	28m1s
FreeSolv	NVIDIA A100-PCIE-40GB	2h43m36s
ESOL	NVIDIA A100-PCIE-40GB	2h57m50s
Lipophilicity	NVIDIA A100-PCIE-40GB	2h6m6s
